# Supplementary material for: Deconstructing the genetic architecture of iron deficiency chlorosis in soybean using genome-wide approaches
Source: BMC Plant Biol. 2020 Jan 28;20:42. doi: 10.1186/s12870-020-2237-5 (PMC6988307; doi:10.1186/s12870-020-2237-5)
Supplement: Supplementary file 4 — Additional file 4. Soybean Plant Introduction (PI) names, maturity group, and IDC scores for lines utilized in GWAS and GWES analyses. [file 12870_2020_2237_MOESM4_ESM.xlsx]

## Sheet: Additional file 4
Additional file 4: Soybean Plant Introduction (PI) names, maturity group, and IDC scores for lines utilized in GWAS and GWES analyses.
PI1	MG2	T1_20143	T2_20143	T3_20143	SPAD1_20144	SPAD2_20144	T1_20153	T2_20153	T3_20153	SPAD1_20154	SPAD2_204	T1_HD5	T2_HD5	T3_HD5	SPAD1_HD6	SPAD2_HD6
PI 054854	I	1.84027	2.13575	2.0965	19.7293	17.9381	1.03651	1.04255	1.04295	26.5014	25.0212	1.2303	1.66131	1.88558	25.2238	25.7172
PI 070241	I	1.84027	1.93125	1.86858	23.9462	19.7066	1.03651	1.04255	1.04295	24.8856	25.4282	1.2303	1.66131	1.88558	22.203	21.2147
PI 071161	I	2.31209	2.34025	2.32443	19.2854	17.9381	1.24384	1.04255	1.04295	25.6491	25.2537	1.2303	1.66131	2.13461	21.0804	21.4105
PI 079648	I	2.07618	1.93125	1.86858	24.6121	20.5909	1.03651	1.04255	1.04295	25.4715	25.8157	1.2303	1.94805	2.13461	22.9378	21.4105
PI 079694	I	2.07618	2.34025	1.86858	20.839	19.0434	1.03651	1.04255	1.04295	27.7798	24.4398	1.52343	1.66131	1.88558	22.6929	22.585
PI 079727	I	1.84027	2.13575	2.32443	21.9487	19.2645	1.03651	1.04255	1.04295	26.164	24.8855	1.52343	1.66131	2.13461	21.4274	20.6274
PI 079870	I	2.07618	1.93125	1.86858	25.056	20.5909	1.03651	1.04255	1.04295	23.4927	26.17	1.81655	2.2348	2.38363	24.0604	22.1935
PI 081765	I	1.84027	1.93125	1.86858	23.0584	20.1487	1.03651	1.04255	1.04295	25.7023	24.8274	1.2303	1.37456	1.88558	25.5708	23.7596
PI 088295	I	2.54801	2.13575	2.32443	21.9487	20.5909	1.86583	1.87065	1.87452	20.8195	19.4012	2.10968	2.52155	2.63265	24.1012	22.3893
PI 088497	I	2.07618	2.13575	2.32443	20.839	19.0434	1.03651	1.04255	1.04295	25.3827	25.4088	1.52343	2.2348	2.38363	21.4682	20.4317
PI 089060	I	1.84027	1.93125	1.64065	24.1682	21.4751	1.03651	1.04255	1.04295	24.8323	25.6026	1.52343	2.2348	2.38363	24.387	22.3893
PI 091733	I	2.07618	1.72675	1.86858	23.7243	21.033	1.03651	1.04255	1.04295	24.3174	24.8274	1.2303	1.66131	2.38363	24.4686	22.585
PI 092706	I	1.60435	1.93125	1.64065	23.9462	20.3698	1.03651	1.04255	1.04295	24.9566	25.6026	1.2303	1.66131	2.13461	24.0808	21.802
PI 131531	I	2.07618	1.72675	2.0965	22.8365	21.254	1.03651	1.04255	1.04295	25.9154	23.6065	1.2303	1.37456	2.13461	23.9584	22.1935
PI 153229	I	2.31209	2.54475	2.78029	17.5098	13.738	1.03651	1.04255	1.04295	27.7443	25.9902	1.81655	1.66131	2.38363	19.1006	19.6486
PI 153250	I	2.07618	1.93125	1.64065	22.1707	22.1383	1.03651	1.24958	1.25084	27.5489	25.6026	1.2303	1.94805	2.63265	23.6726	22.585
PI 153282	I	2.31209	2.74925	2.78029	16.4001	15.2854	1.03651	1.04255	1.04295	27.5134	25.4088	1.52343	2.52155	2.88167	18.7127	17.1037
PI 181536	I	2.07618	1.93125	1.86858	21.5048	20.8119	1.03651	1.04255	1.04295	27.5312	25.215	1.52343	1.66131	2.13461	23.4073	21.9978
PI 189916	I	2.07618	2.34025	2.55236	20.839	17.9381	1.24384	1.04255	1.04295	25.2229	25.0212	1.52343	1.66131	2.13461	20.6722	20.6274
PI 189919	I	2.07618	2.13575	1.86858	21.2829	20.8119	1.03651	1.04255	1.04295	27.9751	25.4088	1.2303	1.66131	2.13461	22.2438	22.9766
PI 189941	I	2.31209	2.54475	2.78029	18.3976	16.1697	1.6585	1.4566	1.04295	22.4175	22.1143	1.81655	2.2348	2.63265	19.6925	20.0401
PI 205085	I	1.84027	2.13575	1.86858	23.5023	22.5804	1.03651	1.04255	1.04295	26.821	26.184	1.2303	1.37456	1.88558	22.1214	21.9978
PI 227325	I	2.31209	2.34025	1.86858	19.9512	20.3698	1.24384	2.2847	2.08242	22.7727	16.4943	1.81655	2.52155	2.63265	23.5093	19.6486
PI 248509	I	2.54801	2.74925	2.78029	13.7367	14.6223	1.03651	1.04255	1.04295	26.0397	24.4398	1.52343	1.66131	2.38363	17.6514	17.8867
PI 250844	I	1.84027	1.93125	1.86858	24.1682	21.4751	1.03651	1.04255	1.25084	25.365	24.4398	1.81655	1.66131	2.13461	23.4481	21.6062
PI 253652	I	2.07618	2.34025	2.0965	19.5073	17.7171	1.03651	1.04255	1.04295	26.6079	25.215	1.2303	1.37456	1.88558	22.1622	22.3893
PI 253653	I	1.84027	1.93125	1.64065	22.1707	19.9277	1.03651	1.04255	1.04295	25.3295	24.8274	1.52343	1.94805	2.13461	24.6115	23.3681
PI 253658	I	2.07618	2.13575	2.0965	21.7268	20.5909	1.24384	1.04255	1.04295	23.6072	24.4398	1.2303	1.37456	1.88558	24.4278	22.7808
PI 290149	I	2.54801	2.74925	3.23614	15.2904	13.0749	1.6585	1.4566	1.45874	22.4353	22.1143	2.10968	2.2348	2.38363	20.2436	19.0613
PI 291274	I	2.07618	2.54475	2.55236	18.3976	16.1697	1.03651	1.04255	1.04295	27.1406	25.6026	1.52343	2.2348	2.38363	20.2232	17.2995
PI 291275	I	2.07618	2.34025	2.32443	20.3951	19.0434	1.03651	1.04255	1.04295	25.9509	24.8274	1.2303	1.94805	2.38363	23.1215	20.6274
PI 291277	I	1.84027	2.13575	2.55236	20.617	19.2645	1.03651	1.04255	1.04295	26.4836	24.8274	1.2303	1.66131	1.88558	21.6927	20.6274
PI 291278	I	2.07618	2.13575	2.32443	21.7268	19.0434	1.24384	1.24958	1.25084	25.3117	23.2771	1.81655	1.94805	2.13461	22.4479	22.3893
PI 291309	I	2.07618	2.13575	1.86858	23.2804	20.3698	1.24384	1.04255	1.25084	25.5248	25.7964	1.52343	1.66131	2.13461	22.2234	22.1935
PI 297538	I	2.31209	2.54475	2.32443	18.6195	19.7066	1.03651	1.04255	1.04295	27.4424	25.7964	1.2303	1.66131	2.13461	22.4888	22.585
PI 326579	I	2.07618	2.13575	2.0965	21.7268	20.5909	1.6585	1.4566	1.45874	22.1157	22.5019	1.2303	1.94805	2.13461	23.5093	17.2995
PI 326580	I	2.07618	1.93125	1.86858	21.9487	19.9277	1.03651	1.04255	1.04295	24.6903	25.0212	1.81655	2.8083	2.88167	22.1826	20.0401
PI 361090	I	2.31209	2.34025	2.32443	19.0634	18.3803	1.03651	1.04255	1.04295	22.7371	24.7305	1.52343	1.66131	2.13461	19.8353	19.2571
PI 378663	I	1.60435	1.93125	1.64065	23.7243	20.1487	1.03651	1.04255	1.04295	25.5781	24.0135	1.52343	1.94805	2.13461	23.4685	20.8232
PI 378679	I	2.07618	1.93125	1.86858	24.3901	21.033	1.03651	1.04255	1.04295	25.0276	23.6646	1.2303	1.37456	1.88558	24.6115	22.9766
PI 401418	I	2.07618	1.93125	1.64065	22.6146	20.8119	1.03651	1.04255	1.04295	26.4481	27.0366	1.52343	2.2348	2.63265	21.7744	20.4317
PI 417139	I	2.07618	1.93125	2.0965	21.9487	20.1487	1.03651	1.04255	1.04295	25.8622	24.4398	2.10968	2.2348	2.63265	22.7133	21.2147
PI 417513	I	2.31209	2.54475	3.00821	16.1781	14.6223	1.03651	1.04255	1.04295	24.8501	25.4088	2.4028	2.8083	3.13069	20.3456	15.5376
PI 417517	I	2.54801	2.74925	2.55236	17.5098	16.1697	2.07316	2.2847	2.29031	19.7364	17.4632	1.2303	1.94805	1.88558	19.7945	18.2783
PI 437091	I	2.07618	2.54475	2.32443	19.2854	17.9381	1.03651	1.04255	1.04295	27.2293	27.1529	1.2303	1.37456	1.63656	19.5496	21.4105
PI 437098	I	2.31209	2.54475	2.78029	15.2904	14.8433	1.03651	1.04255	1.04295	25.0631	25.6026	1.2303	1.37456	1.88558	20.2232	21.2147
PI 437116	I	2.07618	1.93125	1.86858	21.7268	19.2645	1.03651	1.04255	1.04295	27.0695	25.215	1.81655	2.52155	2.88167	19.8353	19.2571
PI 437156	I	1.84027	2.13575	1.86858	19.7293	18.3803	1.03651	1.04255	1.04295	26.022	25.4088	1.2303	1.66131	2.13461	23.7338	22.1935
PI 437165	I	2.54801	2.54475	2.55236	17.0659	15.7276	1.24384	1.24958	1.25084	24.1931	24.6336	2.10968	2.2348	2.38363	17.8963	16.5164
PI 437174	I	2.07618	2.34025	2.0965	20.3951	17.496	1.03651	1.04255	1.04295	24.7613	23.8584	2.4028	2.52155	2.63265	20.366	19.6486
PI 437425	I	1.84027	2.13575	2.55236	20.1732	18.1592	1.03651	1.04255	1.04295	26.1995	24.4398	1.81655	1.94805	2.13461	18.3862	18.0825
PI 437477	I	2.31209	2.34025	2.32443	19.5073	21.6961	1.03651	1.04255	1.04295	26.9452	24.6336	1.52343	1.66131	2.13461	19.6925	20.2359
PI 437509	I	2.31209	2.74925	2.78029	16.622	14.8433	1.03651	1.24958	1.25084	26.4126	24.8274	1.81655	2.2348	2.63265	19.4475	18.6698
PI 437519	I	2.07618	1.93125	1.64065	23.7243	21.254	1.03651	1.04255	1.04295	24.9211	25.215	1.2303	1.66131	2.13461	23.693	23.5639
PI 437558	I	1.84027	1.93125	1.86858	24.834	19.9277	1.03651	1.04255	1.04295	28.7918	27.5405	1.2303	1.94805	1.88558	25.0401	22.7808
PI 437594	I	2.07618	2.54475	2.55236	16.844	14.1802	1.03651	1.04255	1.04295	25.7734	24.8274	1.2303	1.66131	2.13461	19.917	19.4528
PI 437682	I	2.07618	2.13575	1.86858	21.0609	19.0434	1.03651	1.04255	1.04295	25.9332	25.215	1.81655	2.52155	2.63265	23.5501	18.2783
PI 437716	I	2.31209	2.34025	2.55236	19.0634	16.1697	1.24384	1.04255	1.04295	25.3472	24.6336	1.52343	2.2348	2.63265	19.4475	19.0613
PI 437733	I	1.84027	1.93125	1.86858	23.9462	20.1487	1.03651	1.04255	1.04295	25.507	24.6336	1.2303	1.94805	2.63265	22.6725	20.6274
PI 437738	I	2.07618	2.13575	1.64065	19.9512	20.3698	1.03651	1.04255	1.04295	26.3948	25.9902	1.2303	1.37456	1.88558	21.6927	21.2147
PI 437757	I	2.07618	2.13575	2.0965	24.3901	21.4751	1.24384	1.24958	1.25084	24.5127	23.0833	1.2303	1.94805	1.88558	23.9379	21.4105
PI 437786	I	1.84027	2.13575	1.86858	21.0609	20.8119	1.03651	1.04255	1.04295	27.4602	25.4088	1.52343	1.66131	1.88558	22.7949	21.2147
PI 437846	I	2.31209	2.34025	2.32443	19.9512	17.275	1.03651	1.04255	1.04295	26.235	25.215	1.2303	1.37456	2.13461	22.9786	21.6062
PI 437949	I	2.07618	2.13575	2.0965	21.9487	20.8119	1.03651	1.04255	1.04295	27.9396	24.6336	1.52343	2.2348	2.38363	22.203	19.8444
PI 438031	I	2.07618	1.93125	1.86858	23.7243	20.5909	1.03651	1.24958	1.25084	28.8629	25.215	1.2303	1.37456	2.13461	23.5093	21.802
PI 438094	I	2.07618	1.93125	2.0965	23.5023	22.3593	1.03651	1.04255	1.04295	27.0163	25.7964	1.52343	2.2348	2.63265	21.9785	22.585
PI 438218	I	2.31209	2.34025	2.55236	19.7293	17.9381	1.03651	1.04255	1.04295	26.6434	24.8274	1.2303	1.37456	1.88558	22.3663	22.9766
PI 438292	I	2.07618	2.34025	2.32443	19.5073	16.6118	1.03651	1.04255	1.04295	26.3948	25.4088	1.52343	1.37456	1.63656	18.3862	18.6698
PI 438376	I	2.07618	2.13575	2.32443	21.0609	21.254	1.03651	1.04255	1.04295	25.5603	25.0212	1.81655	1.66131	2.13461	20.1619	21.2147
PI 445819	I	1.84027	2.13575	1.64065	23.9462	20.1487	1.03651	1.04255	1.04295	26.8565	25.6026	1.2303	1.37456	1.88558	22.2847	22.1935
PI 458825	I	2.31209	2.54475	2.32443	17.7318	17.0539	1.03651	1.04255	1.04295	28.0106	24.6336	2.4028	2.2348	2.63265	18.7332	19.2571
PI 461509	I	2.07618	2.13575	1.64065	22.8365	22.5804	1.03651	1.04255	1.04295	26.7144	26.3777	1.52343	1.94805	2.13461	21.6315	22.1935
PI 467307	I	2.07618	2.13575	1.86858	21.7268	19.2645	1.03651	1.04255	1.04295	27.2116	25.7964	1.52343	1.66131	2.13461	23.6726	23.9554
PI 467311	I	2.07618	2.34025	2.55236	17.2879	16.6118	1.03651	1.04255	1.04295	27.4779	25.215	2.10968	1.94805	2.38363	17.7943	18.0825
PI 467324	I	1.84027	1.72675	1.86858	23.0584	21.254	1.03651	1.04255	1.04295	25.9154	23.4708	1.81655	2.2348	2.63265	23.7951	21.802
PI 467328	I	2.07618	1.93125	1.64065	23.0584	21.254	1.03651	1.04255	1.04295	27.6732	25.215	1.81655	1.66131	2.13461	22.7949	22.3893
PI 468907	I	2.31209	2.34025	2.32443	18.6195	17.496	1.6585	1.24958	1.25084	24.0333	25.215	2.69593	3.09505	3.13069	18.1617	20.0401
PI 476345	I	1.84027	2.13575	2.0965	22.1707	19.0434	1.03651	1.04255	1.04295	26.0397	25.6026	1.52343	2.2348	2.38363	23.7338	20.8232
PI 476348	I	2.07618	1.93125	1.86858	23.2804	20.1487	1.03651	1.04255	1.04295	27.8508	25.9902	1.2303	1.66131	2.13461	24.8156	22.3893
PI 479719	I	2.07618	1.93125	1.86858	23.7243	21.033	1.24384	1.4566	1.66663	23.6249	20.7577	1.81655	1.37456	1.88558	21.2641	21.0189
PI 483459	I	2.07618	1.93125	1.86858	24.1682	20.5909	1.03651	1.04255	1.04295	25.1874	25.215	1.52343	2.2348	2.63265	22.6316	20.8232
PI 504485	I	2.31209	2.54475	2.55236	18.3976	15.5065	1.03651	1.04255	1.04295	26.5014	25.0212	1.52343	2.2348	2.63265	20.6518	18.474
PI 506678	I	2.07618	2.13575	1.86858	22.3926	19.7066	1.03651	1.04255	1.04295	24.8323	25.215	1.2303	1.66131	1.88558	21.5703	21.4105
PI 507717	I	2.31209	2.34025	2.32443	19.7293	17.9381	1.03651	1.04255	1.04295	27.5134	25.0212	1.81655	2.8083	2.63265	19.4475	19.4528
PI 512322	I	2.31209	2.95375	2.78029	15.5123	12.8538	1.24384	1.24958	1.25084	23.3408	24.4398	1.81655	1.94805	2.13461	18.6923	19.4528
PI 518706	I	2.07618	2.13575	1.86858	20.839	20.3698	1.03651	1.24958	1.25084	28.1526	25.6026	1.81655	2.52155	2.88167	21.7336	20.6274
PI 522188	I	2.07618	1.93125	2.32443	22.3926	18.3803	1.03651	1.04255	1.04295	25.4183	24.0522	1.2303	1.94805	2.38363	21.8356	21.0189
PI 524994	I	2.07618	2.13575	2.0965	21.7268	19.2645	1.03651	1.04255	1.04295	26.4303	24.6336	1.2303	1.37456	1.88558	26.6934	24.7384
PI 538393	I	1.84027	2.13575	1.86858	22.1707	20.1487	1.03651	1.04255	1.04295	26.2883	25.4088	1.2303	1.66131	2.13461	22.8358	22.7808
PI 538403	I	2.07618	1.93125	1.64065	23.0584	21.033	1.03651	1.04255	1.04295	29.431	26.3777	1.2303	1.94805	2.38363	23.4889	20.6274
PI 538410	I	2.07618	2.13575	1.86858	19.7293	19.9277	1.03651	1.04255	1.04295	25.4715	25.4088	1.52343	1.94805	2.38363	22.8562	21.2147
PI 540739	I	2.07618	2.13575	2.0965	21.7268	18.6013	1.03651	1.04255	1.04295	28.7563	25.7964	1.81655	2.2348	2.63265	19.6925	19.8444
PI 548329	I	1.84027	2.13575	1.64065	22.1707	21.6961	1.03651	1.04255	1.04295	24.5305	25.215	1.2303	1.66131	2.13461	23.9788	23.7596
PI 548336	I	2.31209	2.54475	2.32443	20.839	18.1592	1.03651	1.04255	1.04295	24.8146	26.5715	1.2303	1.94805	2.38363	20.0395	19.2571
PI 561232	I	1.84027	2.34025	2.0965	19.5073	17.0539	1.03651	1.04255	1.04295	26.821	26.3777	1.2303	1.37456	2.38363	20.4477	20.8232
PI 561315	I	2.07618	1.93125	1.64065	24.3901	21.4751	1.03651	1.04255	1.04295	28.1171	26.5715	1.2303	1.66131	1.88558	23.7951	21.802
PI 561333	I	2.07618	2.13575	1.86858	23.7243	19.9277	1.24384	1.04255	1.04295	27.0695	24.4398	1.52343	1.66131	2.38363	22.55	20.8232
PI 561346	I	1.84027	2.13575	1.64065	22.8365	22.1383	1.24384	1.24958	1.25084	25.0454	25.0212	1.52343	1.66131	2.13461	23.4685	21.802
PI 561348	I	2.07618	1.93125	2.0965	23.9462	19.7066	1.03651	1.04255	1.04295	27.0873	27.5405	1.2303	1.66131	2.38363	25.4279	23.5639
PI 562387	I	2.54801	2.95375	3.00821	14.6245	14.4012	1.45117	1.4566	1.45874	23.8025	22.3081	2.4028	2.2348	2.38363	16.2226	19.0613
PI 567159	I	2.54801	2.34025	2.32443	18.3976	18.8224	1.03651	1.04255	1.04295	26.0042	25.0212	1.52343	1.66131	2.13461	19.6516	19.8444
PI 567163	I	2.78392	2.95375	2.78029	14.6245	14.6223	2.90249	3.31983	3.32978	15.8479	12.6184	1.52343	1.94805	2.38363	19.917	20.0401
PI 567214	I	1.84027	1.72675	1.64065	25.2779	20.5909	1.03651	1.04255	1.04295	25.4715	25.7964	1.2303	1.37456	1.63656	25.081	24.3469
PI 567229	I	1.84027	2.13575	2.0965	23.0584	19.0434	1.03651	1.10189	1.04295	25.3766	25.9902	1.81655	1.66131	1.88558	23.693	21.802
PI 567255	I	1.84027	2.13575	2.0965	22.1707	19.0434	1.03651	1.04255	1.04295	27.3181	25.7964	1.52343	1.66131	2.13461	24.9177	23.1723
PI 567417	I	2.31209	2.54475	2.0965	18.1756	18.1592	1.03651	1.04255	1.04295	25.1342	26.3777	1.52343	1.94805	2.63265	21.5295	21.4105
PI 578374	I	1.84027	1.72675	1.86858	24.834	21.6961	1.03651	1.04255	1.04295	23.8202	23.4708	1.81655	1.66131	2.13461	22.7133	21.0189
PI 578375	I	2.31209	2.34025	2.0965	20.617	18.3803	1.86583	1.87065	1.66663	21.2812	20.3701	1.2303	1.37456	1.88558	20.6518	20.8232
PI 578380	I	2.31209	1.93125	1.86858	21.2829	20.3698	1.03651	1.04255	1.04295	25.8444	25.6026	1.2303	1.66131	2.38363	25.4075	23.1723
PI 578382	I	2.31209	2.34025	2.32443	18.6195	18.8224	2.07316	2.49173	2.7061	19.9317	15.5253	1.52343	1.94805	2.63265	22.1826	21.6062
PI 578384	I	2.07618	1.93125	1.64065	21.0609	20.8119	1.03651	1.04255	1.04295	26.4836	25.6026	1.2303	1.94805	2.63265	23.5093	21.4105
PI 578385	I	2.31209	2.13575	2.0965	22.6146	21.033	1.86583	1.87065	1.87452	21.2457	20.3701	1.2303	1.66131	2.13461	24.6115	22.7808
PI 578386	I	2.07618	2.13575	1.86858	23.9462	21.254	1.03651	1.04255	1.04295	26.892	25.7964	1.52343	2.2348	2.63265	21.9377	20.4317
PI 578474	I	2.31209	2.54475	2.55236	19.7293	15.0644	1.03651	1.04255	1.04295	28.3835	26.5715	1.81655	1.66131	1.88558	23.4073	21.802
PI 592907	I	2.31209	2.74925	2.78029	17.0659	16.1697	2.07316	2.2847	1.87452	20.1093	20.1764	1.52343	1.94805	2.88167	20.0395	18.8656
PI 592911	I	2.54801	2.74925	2.78029	15.7342	15.7276	1.03651	1.04255	1.04295	24.8501	26.9591	1.52343	2.52155	2.38363	18.9781	19.0613
PI 592912	I	2.78392	2.54475	2.32443	19.2854	16.8329	2.28049	2.90578	2.91399	18.1207	16.1067	1.81655	2.2348	2.63265	21.3662	19.6486
PI 593970	I	2.07618	1.93125	1.86858	23.7243	19.9277	1.03651	1.04255	1.04295	27.1938	26.184	1.81655	2.2348	2.88167	21.0192	19.0613
PI 593982	I	2.31209	2.54475	2.78029	16.622	13.9591	1.03651	1.04255	1.04295	25.2052	25.9902	1.52343	2.2348	2.13461	19.4884	18.0825
PI 594170	I	2.07618	2.54475	2.32443	18.8415	16.3907	1.03651	1.04255	1.04295	25.9154	25.4088	1.2303	1.66131	1.88558	21.6927	21.0189
PI 594296	I	2.31209	2.13575	1.86858	24.6121	19.9277	1.24384	1.04255	1.04295	24.6015	25.6026	1.2303	1.66131	2.13461	23.7134	21.802
PI 594898	I	2.31209	2.74925	2.78029	17.2879	16.1697	1.03651	1.04255	1.04295	26.963	25.6026	1.52343	1.66131	2.38363	20.0803	20.4317
PI 594902	I	2.07618	1.93125	1.86858	23.5023	21.254	1.03651	1.04255	1.04295	27.4069	26.5715	2.10968	1.94805	2.38363	21.856	20.2359
PI 597397	I	2.31209	1.93125	1.86858	25.2779	20.8119	1.03651	1.04255	1.04295	25.8622	25.215	2.10968	2.2348	2.63265	22.0805	20.4317
PI 597405	I	2.07618	1.93125	1.64065	22.6146	21.6961	1.03651	1.04255	1.04295	27.4779	26.5715	1.81655	2.2348	2.63265	20.3456	18.474
PI 602497	I	2.07618	2.13575	1.86858	19.7293	19.7066	1.03651	1.04255	1.04295	26.1818	25.7964	1.52343	1.37456	1.88558	23.3052	22.1935
PI 603151	I	2.07618	2.13575	1.86858	23.7243	20.3698	1.45117	1.66363	2.08242	24.3884	21.9205	1.52343	2.2348	2.63265	22.3459	18.8656
PI 603334	I	2.07618	1.93125	1.64065	23.2804	23.4646	1.03651	1.04255	1.04295	25.5781	25.6026	2.10968	2.8083	2.88167	22.7745	20.8232
PI 603337	I	2.31209	1.93125	1.86858	22.8365	20.3698	1.24384	1.24958	1.25084	26.093	23.4708	1.81655	1.94805	2.13461	24.0808	22.1935
PI 603339	I	2.54801	2.95375	3.00821	15.9562	13.2959	1.03651	1.04255	1.04295	27.7265	25.7964	2.10968	2.2348	2.88167	18.08	16.5164
PI 603367	I	2.07618	1.93125	1.64065	23.5023	21.033	1.03651	1.04255	1.04295	25.3117	25.4088	1.2303	1.37456	1.88558	23.3664	21.9978
PI 603371	I	2.07618	2.34025	2.32443	20.839	19.7066	1.03651	1.04255	1.04295	26.5724	26.3777	2.10968	2.52155	2.88167	18.4066	16.5164
PI 603424	I	1.84027	1.72675	1.86858	24.6121	20.8119	1.03651	1.04255	1.04295	25.8444	25.7964	1.52343	1.66131	1.88558	24.1012	22.3893
PI 603426	I	2.31209	2.13575	1.86858	23.2804	20.5909	1.03651	1.04255	1.04295	27.0518	26.9591	1.2303	1.37456	1.88558	22.55	20.6274
PI 603546	I	2.31209	1.93125	2.0965	24.6121	20.1487	1.03651	1.04255	1.04295	25.7379	25.9902	1.2303	1.37456	2.13461	25.8974	23.9554
PI 603587	I	2.31209	2.13575	2.0965	22.3926	19.9277	1.03651	1.04255	1.04295	27.3181	26.3777	1.2303	1.37456	1.63656	23.4685	23.1723
PI 603704	I	2.07618	1.93125	2.0965	23.0584	22.5804	1.03651	1.04255	1.04295	26.4126	27.3467	1.2303	1.37456	2.13461	26.0607	24.7384
PI 612711	I	2.07618	2.13575	2.0965	23.0584	20.5909	1.03651	1.04255	1.04295	26.093	25.215	2.4028	2.52155	2.63265	21.754	18.6698
PI 612752	I	2.07618	1.72675	2.0965	24.3901	20.1487	1.03651	1.04255	1.04295	25.6313	25.215	2.10968	2.2348	2.38363	22.6521	21.2147
PI 612754	I	2.54801	1.93125	1.86858	21.7268	20.5909	1.86583	1.87065	1.87452	21.6363	20.1764	2.4028	2.8083	2.88167	22.4275	18.8656
PI 612759	I	2.31209	2.54475	2.55236	17.0659	16.1697	1.86583	1.87065	1.87452	21.6185	19.9826	1.2303	1.94805	2.38363	16.937	17.2995
PI 612760	I	2.31209	2.13575	2.0965	20.1732	17.7171	1.03651	1.04255	1.04295	25.7023	26.7653	2.10968	2.2348	2.63265	19.8762	19.4528
PI 054608	II	3.01983	3.36276	3.46407	13.2928	12.4117	2.69515	3.1128	3.12188	16.4993	14.778	1.81655	2.8083	2.88167	17.1207	16.7122
PI 065388	II	1.84027	2.34025	2.32443	19.9512	17.9381	1.03651	1.04255	1.04295	24.5482	25.0406	1.81655	1.94805	2.13461	21.3049	22.9766
PI 068685	II	1.84027	2.13575	1.86858	20.3951	19.9277	1.03651	1.04255	1.04295	25.1697	24.6724	1.2303	1.66131	2.13461	20.8559	20.8232
PI 068788	II	2.07618	2.34025	2.0965	21.0609	18.1592	1.03651	1.04255	1.04295	27.2293	26.2809	1.52343	1.66131	2.13461	22.6521	20.6274
PI 068815	II	1.84027	2.34025	2.55236	19.9512	16.8329	1.03651	1.04255	1.04295	26.5014	25.8351	1.81655	1.94805	2.13461	21.2641	21.2147
PI 070463	II	2.07618	2.13575	2.0965	21.7268	20.1487	1.03651	1.04255	1.04295	25.6668	26.0871	1.81655	1.94805	2.63265	20.3048	21.2147
PI 079586	II	2.07618	2.13575	1.86858	23.2804	21.254	1.03651	1.04255	1.04295	24.2464	24.0716	1.52343	1.37456	2.13461	23.9788	21.802
PI 079593	II	2.07618	2.34025	2.32443	19.2854	16.6118	1.03651	1.04255	1.04295	24.7791	24.4592	1.2303	1.37456	1.88558	20.8355	21.4105
PI 079756	II	1.84027	2.13575	2.32443	19.2854	16.8329	1.03651	1.04255	1.04295	23.8558	25.6801	1.2303	1.37456	1.63656	20.019	19.6486
PI 080469	II	2.31209	2.34025	2.32443	18.1756	17.7171	1.6585	1.66363	1.66663	22.6306	20.7577	1.52343	1.94805	2.13461	19.0597	18.8656
PI 081763	II	1.84027	1.93125	1.86858	23.5023	20.1487	1.03651	1.04255	1.04295	23.4474	24.4398	1.52343	1.66131	1.88558	22.8562	21.6062
PI 081767	II	2.07618	2.13575	1.86858	20.3951	18.6013	1.03651	1.04255	1.04295	28.3302	26.3777	2.10968	1.66131	2.13461	20.6314	20.0401
PI 081768	II	2.07618	1.93125	1.86858	24.834	20.3698	1.03651	1.04255	1.04295	26.0575	26.3777	1.2303	1.66131	2.38363	24.1012	22.3893
PI 081770	II	2.07618	2.13575	2.0965	21.0609	18.6013	1.03651	1.04255	1.04295	26.9275	24.8274	1.81655	1.94805	1.88558	21.9377	21.6062
PI 081771	II	1.84027	1.93125	1.86858	23.2804	20.1487	1.03651	1.04255	1.04295	29.431	27.3467	1.81655	2.2348	2.38363	22.55	20.8232
PI 081773	II	2.07618	1.93125	1.86858	22.8365	21.4751	1.24384	1.24958	1.25084	25.8444	24.246	2.10968	2.52155	2.63265	23.4481	21.6062
PI 084921	II	1.84027	1.72675	1.64065	25.2779	21.9172	1.03651	1.04255	1.04295	26.1462	25.4088	1.2303	1.37456	1.88558	24.1216	22.1935
PI 086002	II	2.07618	1.93125	1.86858	23.9462	19.9277	1.24384	1.24958	1.25084	23.7847	22.8895	1.2303	1.37456	1.88558	23.6726	22.1935
PI 086046	II	1.84027	2.13575	2.0965	21.2829	20.1487	1.03651	1.04255	1.04295	27.2471	25.215	1.2303	1.37456	1.63656	22.7949	21.802
PI 088294	II	2.78392	3.15825	3.46407	13.9587	12.8538	2.28049	2.2847	2.08242	20.1337	19.8411	2.4028	2.52155	2.88167	16.2226	16.5164
PI 089003	II	2.07618	1.72675	1.86858	24.6121	21.9172	1.03651	1.04255	1.04295	26.5489	26.4864	1.2303	1.37456	2.13461	24.8564	22.7808
PI 089008	II	2.07618	2.34025	1.86858	20.1732	18.6013	1.03651	1.04255	1.04295	26.7677	26.184	1.2303	1.94805	2.38363	22.2234	21.6062
PI 089153	II	2.31209	2.13575	2.32443	21.2829	18.3803	1.03651	1.04255	1.04295	26.022	25.9902	1.81655	1.94805	2.13461	23.1623	22.1935
PI 089154	II	2.07618	2.34025	2.55236	21.9487	16.8329	1.24384	1.24958	1.25084	24.7258	23.2771	1.52343	1.66131	2.13461	21.2437	23.3681
PI 089156	II	3.01983	3.36276	3.23614	13.7367	12.6327	3.10982	3.1128	2.91399	14.2322	13.5099	2.69593	2.8083	2.88167	15.8348	14.5588
PI 091091	II	1.84027	2.13575	1.86858	23.9462	23.4646	1.03651	1.04255	1.04295	24.3174	25.7964	1.52343	1.94805	2.13461	23.6318	23.7596
PI 091102	II	2.07618	2.13575	1.86858	21.5048	20.3698	1.03651	1.04255	1.04295	25.6668	23.2771	1.81655	2.52155	2.88167	21.9173	18.474
PI 091559	II	2.31209	2.34025	2.55236	18.8415	17.0539	1.45117	1.24958	1.45874	22.311	23.2771	1.52343	1.94805	2.63265	21.8152	21.6062
PI 091725	II	2.07618	2.13575	2.0965	19.5073	16.3907	1.03651	1.04255	1.04295	26.7416	24.9042	1.2303	1.66131	2.13461	20.8763	20.4317
PI 092465	II	2.54801	2.34025	2.78029	19.0634	17.275	2.28049	2.90578	2.91399	20.1803	14.9439	1.52343	1.66131	2.13461	23.3664	21.0189
PI 092603	II	2.07618	1.93125	1.86858	22.8365	19.9277	1.24384	1.04255	1.04295	26.1107	23.8584	1.2303	1.66131	2.38363	23.3256	22.1935
PI 092611	II	2.07618	2.34025	1.86858	20.3951	20.1487	1.03651	1.04255	1.04295	28.3479	24.4398	1.81655	1.94805	2.38363	20.7742	20.2359
PI 092683	II	2.07618	1.93125	2.0965	22.3926	21.254	1.45117	1.4566	1.45874	24.5837	22.5019	1.52343	1.66131	2.13461	24.2237	22.9766
PI 096162	II	2.07618	1.93125	1.86858	23.5023	21.4751	1.24384	1.24958	1.25084	25.0809	23.6646	1.52343	1.66131	1.88558	23.4481	21.9978
PI 135589	II	2.07618	2.13575	2.0965	21.2829	19.9277	1.03651	1.04255	1.04295	24.7435	25.7964	1.2303	1.94805	1.88558	21.3866	21.4105
PI 135590	II	2.54801	2.74925	2.78029	17.0659	15.0644	2.28049	2.49173	2.4982	17.9786	16.3005	1.81655	1.94805	2.38363	20.5701	19.2571
PI 153280	II	1.84027	1.72675	1.86858	24.1682	21.4751	1.03651	1.04255	1.04295	26.4126	24.8274	1.2303	1.37456	1.88558	24.9177	23.3681
PI 181537	II	2.31209	2.54475	3.23614	16.622	14.6223	1.03651	1.04255	1.04295	26.8387	24.8274	2.10968	1.66131	2.13461	18.3249	18.8656
PI 189930	II	2.31209	2.34025	2.55236	17.5098	16.3907	2.07316	1.87065	1.87452	20.7485	18.626	2.10968	2.52155	2.88167	16.4675	15.7334
PI 189958	II	2.07618	1.93125	1.86858	21.7268	20.5909	1.03651	1.04255	1.04295	24.4239	24.4398	1.2303	1.66131	2.13461	23.1827	21.0189
PI 196150	II	2.31209	2.13575	2.0965	20.617	20.5909	2.07316	2.07768	2.08242	18.9907	18.4322	1.52343	2.2348	2.63265	22.9378	21.0189
PI 227558	II	1.84027	2.13575	1.86858	22.6146	20.3698	1.03651	1.04255	1.04295	26.821	24.8274	1.52343	1.37456	1.88558	22.5908	21.6062
PI 232987	II	2.31209	2.54475	2.55236	18.6195	16.3907	1.03651	1.24958	1.66663	24.3884	24.6336	1.81655	1.94805	2.38363	23.3868	21.2147
PI 232988	II	2.07618	1.72675	1.86858	25.7218	22.5804	1.03651	1.04255	1.04295	26.3238	26.5715	1.81655	1.66131	2.13461	23.1011	21.802
PI 232989	II	2.07618	2.13575	2.0965	23.5023	19.7066	1.45117	1.4566	1.45874	24.7258	22.6957	1.2303	1.66131	2.13461	23.0194	21.4105
PI 232990	II	2.07618	2.13575	1.86858	23.0584	20.3698	1.24384	1.24958	1.25084	24.8323	23.2771	1.52343	2.52155	2.63265	24.1012	21.6062
PI 253650	II	2.07618	2.13575	2.0965	21.0609	20.1487	1.03651	1.04255	1.04295	26.9452	25.9902	1.2303	1.66131	1.88558	24.6319	23.9554
PI 261474	II	2.78392	2.54475	2.55236	19.5073	16.6118	2.90249	2.90578	3.12188	15.8302	15.5253	2.10968	2.52155	2.88167	22.6929	19.4528
PI 266806	II	2.31209	2.74925	2.78029	16.4001	16.3907	1.03651	1.04255	1.04295	24.9566	25.215	1.52343	1.66131	2.13461	19.4067	20.0401
PI 323586	II	2.31209	2.34025	2.55236	21.0609	18.3803	1.45117	1.24958	1.25084	22.8437	22.5019	1.52343	1.94805	2.38363	20.4681	20.8232
PI 361080	II	2.07618	1.93125	2.0965	21.9487	20.1487	1.03651	1.04255	1.04295	22.6661	23.8584	1.52343	2.2348	2.38363	23.9584	20.0401
PI 391577	II	1.84027	1.72675	1.64065	23.2804	21.033	1.03651	1.04255	1.04295	26.4303	25.0018	1.81655	2.2348	2.88167	21.9377	20.6274
PI 407656	II	2.07618	2.13575	1.86858	21.5048	19.4856	1.03651	1.04255	1.04295	26.5014	25.6026	1.81655	2.2348	2.38363	21.2233	20.8232
PI 407659	II	1.84027	1.72675	1.64065	24.3901	21.6961	1.03651	1.04255	1.04295	24.3529	24.8274	1.2303	1.37456	2.13461	23.346	21.0189
PI 416762	II	1.84027	2.34025	2.0965	19.9512	18.6013	1.03651	1.04255	1.04295	27.9218	26.184	1.2303	1.66131	2.13461	20.4681	21.0189
PI 416773	II	2.07618	2.34025	2.55236	18.1756	17.275	1.03651	1.04255	1.04295	24.8323	25.4088	1.2303	1.37456	2.13461	21.3253	21.6062
PI 416835	II	2.07618	2.13575	1.86858	21.0609	20.8119	1.03651	1.04255	1.04295	24.566	23.8972	1.2303	1.66131	2.13461	23.4685	22.1935
PI 417091	II	1.84027	2.13575	1.86858	22.6146	20.3698	1.03651	1.04255	1.04295	26.3238	24.4398	1.2303	1.37456	1.88558	21.8356	22.9766
PI 417138	II	2.07618	1.93125	1.86858	23.2804	20.1487	1.03651	1.04255	1.04295	26.3948	23.4708	1.52343	1.37456	1.88558	24.04	21.0189
PI 423870	II	2.07618	2.34025	2.0965	22.1707	17.9381	1.03651	1.04255	1.04295	26.1995	25.6026	1.2303	1.66131	2.38363	22.8562	23.1723
PI 430596	II	2.54801	2.74925	2.78029	13.7367	13.9591	1.24384	1.4566	1.66663	27.3714	22.8895	1.2303	1.94805	2.63265	18.6923	18.2783
PI 430597	II	2.07618	1.93125	2.0965	23.2804	21.033	1.03651	1.04255	1.04295	24.3174	25.7964	1.2303	1.37456	2.38363	22.897	22.9766
PI 437121	II	2.07618	1.93125	1.86858	21.7268	21.033	1.03651	1.04255	1.04295	28.4545	26.184	1.52343	1.94805	2.63265	22.0397	21.4105
PI 437122	II	2.07618	1.93125	1.86858	23.0584	20.5909	1.03651	1.04255	1.04295	24.637	24.6336	1.52343	1.66131	2.38363	22.7949	20.8232
PI 437145	II	2.54801	2.54475	2.78029	15.9562	15.9486	1.45117	2.07768	1.45874	24.1221	18.4322	2.4028	2.52155	2.63265	16.3247	17.4952
PI 437340	II	1.60435	1.72675	1.64065	25.2779	22.5804	1.03651	1.04255	1.04295	25.3827	25.4088	1.81655	2.2348	2.38363	23.2236	20.4317
PI 437345	II	2.07618	2.13575	2.0965	21.7268	20.3698	1.03651	1.04255	1.04295	26.2705	25.4088	1.2303	2.52155	2.63265	23.0807	20.6274
PI 437356	II	2.31209	2.74925	2.78029	16.844	15.0644	1.03651	1.04255	1.04295	26.9097	26.7653	1.52343	1.94805	2.13461	19.5292	19.2571
PI 437399	II	1.84027	1.93125	1.64065	23.9462	20.5909	1.03651	1.04255	1.04295	24.5837	25.9902	1.52343	1.37456	1.88558	23.7951	22.585
PI 437427	II	2.07618	1.93125	2.0965	23.2804	20.3698	1.03651	1.04255	1.04295	24.6015	31.9978	1.2303	1.37456	1.63656	23.7542	22.3893
PI 437462	II	2.54801	2.54475	2.55236	17.7318	15.9486	2.48782	2.49173	2.4982	21.2634	18.2384	2.4028	2.52155	2.63265	15.7328	15.3418
PI 437581	II	3.01983	3.15825	3.46407	14.4026	12.8538	3.31715	3.73388	3.95346	13.3621	11.0681	2.4028	2.8083	3.13069	14.7326	14.7545
PI 437585	II	2.78392	2.95375	3.46407	14.6245	11.9696	2.48782	2.69875	2.7061	18.7599	16.3005	2.4028	3.09505	3.13069	17.631	17.1037
PI 437592	II	2.31209	2.54475	2.32443	17.7318	17.0539	1.03651	1.04255	1.04295	26.0575	26.184	2.10968	1.94805	2.38363	18.8352	19.4528
PI 437651	II	2.54801	2.74925	2.78029	15.9562	15.7276	1.03651	1.04255	1.04295	25.7201	26.5715	1.81655	1.66131	1.88558	19.4884	18.2783
PI 437656	II	1.84027	1.72675	1.64065	23.5023	21.033	1.03651	1.04255	1.04295	27.2826	25.9902	1.52343	2.52155	2.63265	23.2848	19.8444
PI 437662	II	2.07618	1.72675	1.64065	23.0584	21.6961	1.03651	1.04255	1.04295	25.5248	25.215	1.2303	1.66131	1.63656	23.7134	22.3893
PI 437663	II	2.07618	1.93125	2.0965	23.9462	20.3698	1.03651	1.04255	1.04295	28.2947	25.4088	1.2303	2.2348	2.38363	24.1012	22.3893
PI 437715	II	2.31209	2.54475	2.32443	21.0609	18.3803	1.03651	1.04255	1.04295	25.9864	24.6336	1.52343	1.66131	2.13461	19.5904	21.4105
PI 437803	II	2.31209	2.34025	2.0965	19.7293	17.7171	2.07316	2.49173	2.7061	19.9317	15.9129	1.81655	1.94805	2.38363	21.4274	20.0401
PI 437840	II	2.31209	2.34025	2.55236	20.839	17.7171	1.03651	1.04255	1.04295	26.1462	24.6336	1.2303	1.94805	2.38363	20.4477	19.6486
PI 437944	II	1.84027	1.93125	1.86858	23.0584	20.3698	1.03651	1.04255	1.04295	26.164	26.7653	1.2303	1.37456	1.63656	22.8562	22.9766
PI 437950	II	1.84027	1.72675	1.86858	25.7218	22.1383	1.03651	1.04255	1.04295	26.5369	24.8274	1.52343	1.66131	1.88558	23.7951	23.9554
PI 437964	II	2.78392	2.95375	3.00821	14.6245	13.738	2.07316	2.49173	2.7061	19.5411	17.0757	2.10968	2.2348	2.38363	16.8349	16.7122
PI 437973	II	2.07618	2.13575	2.0965	23.2804	19.9277	1.6585	1.66363	1.66663	21.7606	21.5329	1.52343	1.37456	1.63656	21.9173	20.8232
PI 438103	II	2.31209	2.13575	1.86858	20.617	20.1487	2.28049	2.2847	2.29031	19.5589	18.626	1.52343	1.94805	2.63265	22.0193	20.6274
PI 438133	II	2.54801	3.15825	3.46407	14.6245	11.9696	2.48782	2.49173	2.4982	17.0908	15.3315	1.2303	1.94805	2.13461	17.5901	15.7334
PI 438139	II	2.54801	2.74925	2.55236	16.1781	15.2854	1.24384	1.04255	1.04295	26.093	25.4088	1.81655	1.94805	2.38363	17.5901	18.0825
PI 438152	II	2.07618	1.93125	2.0965	23.2804	20.3698	1.03651	1.04255	1.04295	26.3771	26.7653	1.52343	1.94805	2.38363	23.1215	20.8232
PI 438173	II	2.07618	1.93125	1.86858	23.2804	20.5909	1.03651	1.04255	1.04295	24.3352	24.4398	1.52343	1.66131	2.13461	23.6726	21.4105
PI 438194	II	2.07618	2.13575	2.0965	21.9487	18.8224	1.03651	1.04255	1.04295	25.9332	25.0212	1.2303	1.66131	2.13461	22.4479	20.0401
PI 438434	II	2.54801	2.13575	2.0965	20.617	18.8224	1.6585	1.66363	1.66663	24.9566	22.5019	2.10968	2.8083	2.63265	21.0192	19.6486
PI 438503	II	1.84027	1.93125	2.0965	24.1682	20.1487	1.03651	1.04255	1.04295	26.8565	25.7964	1.52343	2.8083	2.88167	23.4685	21.2147
PI 458506	II	2.07618	2.13575	1.64065	21.0609	19.2645	1.03651	1.04255	1.04295	27.691	26.184	1.81655	2.52155	2.63265	21.509	20.2359
PI 458519	II	2.07618	1.93125	1.86858	23.2804	21.254	1.03651	1.04255	1.04295	25.436	25.0212	1.2303	1.37456	1.88558	23.6522	22.7808
PI 458520	II	2.07618	1.72675	1.64065	24.1682	21.033	1.03651	1.04255	1.04295	27.3536	26.184	1.52343	1.94805	2.38363	22.9174	20.8232
PI 458522	II	2.07618	2.34025	2.55236	20.3951	16.6118	1.03651	1.04255	1.04295	25.5603	24.8274	1.2303	2.2348	2.88167	20.4273	17.8867
PI 464878	II	2.78392	2.95375	3.00821	15.2904	14.4012	2.69515	2.90578	2.7061	16.203	14.1688	2.10968	2.52155	2.88167	15.7123	16.3206
PI 464880	II	2.07618	2.34025	1.86858	19.7293	18.6013	1.24384	1.24958	1.25084	27.1406	25.4088	1.2303	1.66131	2.38363	20.8151	21.0189
PI 464884	II	2.07618	1.93125	1.64065	26.1657	21.4751	1.03651	1.04255	1.04295	25.0099	25.215	1.2303	1.37456	1.88558	24.5299	21.802
PI 464915	II	1.84027	1.72675	1.86858	24.3901	20.1487	1.03651	1.04255	1.04295	26.892	24.8274	1.2303	2.2348	2.13461	23.6318	18.8656
PI 467310	II	2.54801	2.54475	2.78029	16.844	15.2854	1.03651	1.04255	1.04295	26.093	25.0212	1.2303	1.94805	2.38363	20.366	20.2359
PI 467312	II	2.31209	2.34025	2.55236	20.1732	17.9381	1.03651	1.04255	1.04295	26.7677	25.4088	1.2303	1.66131	1.88558	20.8967	21.9978
PI 467327	II	2.07618	1.72675	1.86858	24.1682	20.5909	1.03651	1.04255	1.04295	27.5667	26.5715	1.2303	1.37456	1.88558	24.7748	23.3681
PI 467332	II	1.84027	2.13575	2.0965	21.9487	21.254	1.03651	1.04255	1.04295	27.6377	25.215	1.2303	1.66131	2.13461	22.7949	20.8232
PI 467334	II	2.07618	1.93125	1.64065	24.3901	22.1383	1.03651	1.24958	1.25084	25.9509	24.246	1.2303	1.37456	1.63656	25.0605	22.7808
PI 468381	II	2.07618	2.13575	1.64065	20.3951	19.0434	1.24384	1.04255	1.04295	25.365	25.0212	1.81655	1.94805	2.63265	21.7948	20.6274
PI 470223	II	2.07618	1.93125	1.64065	23.5023	20.5909	1.03651	1.04255	1.04295	24.6903	25.4088	1.2303	1.37456	1.88558	23.7542	23.1723
PI 475810	II	2.07618	2.13575	1.86858	22.3926	20.8119	1.03651	1.04255	1.04295	25.6491	26.5715	1.2303	1.66131	1.88558	23.6114	20.8232
PI 475811	II	2.54801	2.95375	3.00821	16.4001	14.4012	1.03651	1.04255	1.04295	26.963	25.9902	1.81655	2.2348	2.88167	19.7741	18.0825
PI 475820	II	2.07618	1.93125	1.86858	24.6121	20.1487	1.03651	1.04255	1.04295	26.2528	25.6026	1.2303	1.37456	1.63656	23.4481	21.6062
PI 476344	II	2.07618	2.34025	2.32443	18.1756	16.8329	1.03651	1.04255	1.04295	25.7201	24.246	2.10968	1.94805	2.63265	18.9985	19.4528
PI 476911	II	2.07618	2.34025	1.64065	20.617	18.3803	1.03651	1.04255	1.04295	24.3707	25.215	1.81655	1.94805	2.38363	22.7541	21.6062
PI 479711	II	2.07618	2.13575	2.0965	20.839	19.9277	1.03651	1.04255	1.04295	25.7556	25.6026	1.2303	1.94805	2.13461	20.611	20.2359
PI 479713	II	2.31209	2.74925	2.55236	15.2904	15.2854	1.03651	1.04255	1.04295	26.3238	24.246	1.2303	1.94805	2.13461	19.121	19.8444
PI 479718	II	2.07618	2.34025	2.0965	19.2854	17.7171	1.03651	1.04255	1.04295	25.3472	24.246	1.2303	1.37456	1.88558	22.4888	20.0401
PI 479724	II	2.31209	2.54475	2.55236	17.2879	16.6118	1.03651	1.4566	1.45874	28.5255	24.0522	1.2303	1.66131	2.38363	17.5493	19.4528
PI 479738	II	2.31209	2.74925	3.00821	15.9562	13.9591	1.24384	1.24958	1.25084	26.306	24.8274	1.2303	2.2348	2.38363	19.7945	18.2783
PI 504490	II	1.84027	2.13575	2.32443	21.0609	19.9277	1.03651	1.04255	1.04295	24.0156	25.4088	2.10968	1.94805	2.38363	19.8762	20.2359
PI 504497	II	1.84027	1.72675	1.64065	25.2779	21.033	1.24384	1.04255	1.04295	25.0809	23.8584	1.2303	1.37456	1.63656	25.0197	23.1723
PI 506634	II	2.31209	2.13575	1.86858	20.839	18.3803	2.07316	2.49173	2.7061	19.5589	16.4943	1.2303	1.37456	1.88558	24.3053	22.585
PI 507027	II	2.07618	2.54475	2.32443	18.6195	17.7171	1.03651	1.04255	1.04295	26.5014	24.4398	1.81655	2.2348	2.88167	19.5088	19.2571
PI 507195	II	2.07618	1.93125	1.64065	22.6146	20.1487	1.03651	1.04255	1.04295	27.2293	25.7964	1.52343	1.66131	2.13461	23.5297	21.802
PI 518283	II	2.31209	2.54475	2.55236	18.6195	15.5065	1.03651	1.04255	1.04295	28.2592	27.3467	1.2303	1.37456	1.88558	22.203	21.802
PI 532456	II	2.54801	2.34025	2.0965	16.622	19.2645	1.03651	1.24958	1.25084	26.821	25.3313	1.52343	1.94805	2.63265	19.8353	20.0401
PI 532472	II	2.31209	2.34025	2.32443	17.7318	16.6118	1.03651	1.04255	1.04295	26.5014	24.0522	2.10968	1.94805	2.63265	15.9981	16.7122
PI 538400	II	2.07618	1.93125	1.86858	23.9462	21.4751	1.03651	1.04255	1.04295	25.9864	25.6026	1.52343	1.66131	2.13461	25.2647	24.1511
PI 549056	II	2.07618	1.93125	1.86858	24.6121	20.3698	1.03651	1.04255	1.04295	26.7499	25.6026	1.52343	1.94805	2.38363	23.4481	20.4317
PI 549064	II	2.07618	2.13575	1.64065	21.7268	20.1487	1.03651	1.04255	1.04295	25.5958	25.6026	1.81655	2.52155	2.88167	22.3663	21.2147
PI 561230	II	2.31209	2.13575	2.0965	18.6195	17.0539	1.03651	1.04255	1.04295	25.0631	25.215	1.2303	1.66131	2.13461	18.774	19.8444
PI 561349	II	1.84027	1.93125	1.64065	19.9512	21.254	1.03651	1.04255	1.04295	26.0397	25.7964	1.52343	1.66131	2.13461	24.8156	23.3681
PI 561377	II	2.31209	2.34025	1.86858	18.8415	17.9381	2.07316	2.2847	2.4982	19.5411	17.0757	2.4028	2.52155	2.63265	18.2229	16.3206
PI 567161	II	2.78392	3.15825	3.46407	13.0709	11.3064	3.10982	3.31983	3.74557	14.9069	16.1067	2.98905	3.09505	3.13069	15.0592	15.1461
PI 567170	II	2.07618	2.13575	1.64065	21.9487	19.7066	1.03651	1.04255	1.04295	26.6434	25.6026	1.2303	1.37456	1.88558	24.9789	23.9554
PI 567170	II	1.84027	2.13575	1.64065	20.3951	20.1487	1.03651	1.04255	1.04295	24.7613	24.4398	1.81655	2.52155	2.88167	22.7133	21.2147
PI 567241	II	2.54801	2.54475	2.78029	16.4001	15.9486	1.03651	1.04255	1.04295	27.8508	24.6336	1.2303	1.94805	2.13461	20.2232	19.0613
PI 567261	II	2.07618	2.13575	1.86858	16.1781	19.7066	1.03651	1.04255	1.04295	28.632	25.4088	1.2303	1.37456	2.13461	21.6315	20.6274
PI 567262	II	2.07618	2.13575	1.86858	22.3926	19.4856	1.03651	1.04255	1.04295	25.7201	25.0212	1.52343	1.66131	2.13461	22.3255	21.4105
PI 567266	II	1.84027	2.13575	1.86858	23.5023	20.8119	1.03651	1.04255	1.04295	25.1164	25.9902	1.52343	1.94805	2.38363	22.6112	20.6274
PI 567267	II	1.84027	2.13575	2.0965	21.5048	17.9381	1.03651	1.04255	1.04295	24.7613	25.6026	1.2303	1.66131	1.88558	24.4686	22.585
PI 567275	II	1.84027	1.93125	1.86858	22.8365	21.254	1.03651	1.04255	1.04295	23.8202	25.7964	1.2303	1.37456	1.63656	23.4277	23.7596
PI 567277	II	2.07618	2.13575	2.32443	20.1732	19.0434	1.03651	1.04255	1.04295	25.0987	25.4088	2.10968	2.52155	3.13069	21.0396	18.6698
PI 567278	II	1.60435	2.34025	2.32443	17.9537	17.275	1.86583	1.04255	2.4982	26.821	20.3701	1.52343	1.37456	1.63656	20.4069	20.2359
PI 567351	II	2.31209	1.93125	1.86858	24.3901	20.3698	1.45117	1.87065	1.66663	22.169	23.8584	1.2303	1.94805	2.13461	25.4483	21.2147
PI 567538	II	2.07618	2.13575	1.86858	20.617	17.7171	1.05102	1.04255	1.05834	23.9445	24.7957	1.52343	1.37456	1.63656	22.2642	20.2359
PI 574478	II	2.31209	2.74925	2.55236	15.5123	14.4012	1.03651	1.04255	1.04295	26.0575	26.3777	1.52343	1.37456	2.13461	17.3452	20.2359
PI 578363	II	2.31209	2.13575	2.32443	19.9512	18.3803	1.24384	1.24958	1.25084	26.2705	24.8274	1.2303	1.66131	1.88558	21.5499	21.6062
PI 578364	II	2.54801	2.54475	3.00821	17.0659	14.4012	1.24384	1.66363	1.66663	23.6249	22.1143	1.52343	1.66131	2.38363	19.7537	18.6698
PI 578376	II	1.84027	1.93125	1.86858	22.3926	21.033	1.03651	1.04255	1.04295	25.5425	25.7964	1.2303	1.37456	1.88558	23.5705	23.7596
PI 578416	II	2.07618	1.93125	1.86858	23.7243	21.254	1.03651	1.04255	1.04295	28.2237	25.4088	1.2303	2.2348	2.63265	23.9379	21.6062
PI 578499A	II	2.07618	2.34025	2.32443	18.6195	18.8224	1.03651	1.04255	1.04295	28.0994	25.4088	1.2303	1.66131	2.13461	20.4069	21.802
PI 592908	II	2.31209	2.13575	1.86858	21.9487	20.8119	1.86583	1.87065	1.87452	21.1391	20.7577	1.52343	1.66131	1.88558	22.1622	21.4105
PI 592910	II	2.54801	2.54475	2.55236	16.622	14.4012	1.86583	1.87065	2.08242	22.0624	22.1143	2.4028	2.8083	2.88167	16.5696	15.5376
PI 592913	II	2.54801	3.36276	3.46407	15.0684	12.6327	1.6585	2.2847	2.29031	24.1398	19.595	2.4028	2.8083	2.88167	15.5695	16.1249
PI 603335	II	2.07618	2.34025	2.32443	20.1732	18.6013	1.24384	1.04255	1.04295	24.6193	25.7964	1.52343	2.2348	2.38363	20.1211	20.2359
PI 603412	II	2.07618	1.93125	1.64065	24.1682	21.9172	1.03651	1.04255	1.04295	27.0518	25.0212	1.52343	1.37456	1.88558	23.9584	22.1935
PI 603422	II	2.54801	2.34025	2.55236	19.2854	16.1697	2.28049	2.69875	2.91399	19.5234	15.1377	1.52343	1.66131	1.88558	23.3868	23.1723
PI 603444	II	2.07618	1.72675	1.64065	25.4998	20.8119	1.03651	1.04255	1.04295	27.6555	25.6026	1.52343	1.94805	2.38363	24.3053	21.9978
PI 603470	II	2.31209	2.54475	2.32443	18.6195	15.9486	1.03651	1.04255	1.04295	25.2407	26.7653	1.52343	1.66131	2.13461	24.4074	22.7808
PI 603594	II	2.54801	2.74925	2.78029	15.9562	15.5065	1.03651	1.04255	1.04295	29.2357	25.9902	2.4028	2.8083	2.88167	16.1818	17.1037
PI 603660	II	2.31209	2.54475	3.00821	17.0659	15.0644	1.03651	1.24958	1.25084	27.62	23.8584	1.52343	2.2348	2.38363	18.2433	16.9079
PI 603662	II	2.31209	2.54475	3.00821	17.0659	15.0644	1.03651	1.04255	1.04295	25.6313	25.9902	1.52343	1.94805	2.38363	20.4069	18.0825
PI 603747	II	2.07618	1.93125	1.86858	22.1707	19.2645	1.03651	1.04255	1.04295	24.4062	25.6026	1.52343	1.94805	2.38363	22.897	21.4105
PI 603749	II	1.84027	2.13575	2.0965	22.8365	19.7066	1.03651	1.04255	1.04295	26.2528	25.215	1.52343	2.2348	2.63265	24.0604	23.1723
PI 054591	III	2.54801	2.54475	2.78029	16.1781	14.6223	2.07316	2.2847	2.7061	19.7009	17.4632	1.52343	1.94805	2.38363	18.3658	19.2571
PI 062202	III	1.60435	1.93125	1.86858	22.3926	20.8119	1.03651	1.04255	1.04295	25.3827	25.6026	1.2303	1.37456	1.88558	23.7951	22.585
PI 072232	III	2.07618	2.13575	2.0965	23.9462	19.9277	1.03651	1.04255	1.04295	25.3295	24.7305	1.52343	1.94805	2.38363	22.6521	20.4317
PI 079691	III	1.84027	2.13575	1.86858	21.5048	20.3698	1.03651	1.04255	1.04295	24.4839	24.9042	1.52343	1.94805	1.88558	21.9785	20.8232
PI 080459	III	1.84027	2.13575	2.0965	21.7268	18.1592	1.03651	1.04255	1.04295	26.1818	24.0522	1.2303	1.66131	1.88558	22.4684	21.2147
PI 080461	III	2.07618	2.54475	2.78029	14.8465	14.8433	1.03651	1.04255	1.04295	25.9864	24.8855	1.52343	1.37456	1.88558	16.0593	18.0825
PI 080831	III	2.31209	2.74925	2.55236	15.7342	14.4012	1.24384	1.04255	1.04295	23.3053	23.8584	2.4028	2.2348	2.38363	17.4881	18.2783
PI 081044	III	2.07618	2.74925	2.55236	16.4001	14.1802	1.03651	1.24958	1.04295	24.7593	22.3727	2.10968	1.94805	2.13461	17.5901	18.0825
PI 081667	III	2.31209	2.54475	3.00821	15.5123	13.9591	1.24384	1.24958	1.25084	25.1697	23.0833	1.81655	2.52155	2.63265	16.7329	16.3206
PI 081766	III	2.07618	2.54475	2.78029	20.1732	16.3907	1.03651	1.04255	1.04295	24.8678	24.8274	1.2303	1.66131	1.88558	22.8153	21.4105
PI 082278	III	2.07618	2.34025	2.0965	19.2854	18.1592	1.03651	1.04255	1.04295	25.365	25.0212	2.4028	2.52155	2.63265	19.2026	17.691
PI 084611	III	2.07618	2.13575	1.64065	22.1707	21.6961	1.03651	1.04255	1.04295	28.2769	26.9591	1.52343	1.94805	2.38363	22.0397	21.6062
PI 084973	III	2.54801	2.34025	2.32443	17.7318	18.6013	1.6585	1.87065	1.87452	24.4595	22.6957	1.81655	2.52155	2.63265	18.7127	17.691
PI 085009	III	1.84027	2.13575	2.0965	22.3926	19.0434	1.03651	1.04255	1.04295	25.8055	25.5371	1.52343	1.37456	1.88558	22.6112	21.0189
PI 085356	III	2.07618	2.13575	2.0965	21.0609	18.8224	1.03651	1.04255	1.04295	27.9751	25.215	1.52343	1.37456	2.13461	22.897	21.802
PI 086006	III	2.31209	2.34025	2.0965	18.8415	18.3803	1.03651	1.04255	1.04295	28.3835	26.184	1.2303	1.66131	2.38363	20.8151	20.6274
PI 086081	III	2.07618	2.34025	2.55236	19.2854	18.1592	1.03651	1.04255	1.04295	27.4779	26.5715	1.52343	1.37456	1.88558	21.1008	21.6062
PI 086145	III	1.60435	1.72675	1.64065	24.834	20.5909	1.03651	1.04255	1.04295	27.6377	26.5715	1.2303	1.37456	1.63656	26.0403	24.5427
PI 086449	III	2.07618	2.34025	2.0965	20.3951	19.0434	1.03651	1.04255	1.04295	27.2471	25.9902	1.52343	1.66131	2.13461	24.6727	23.3681
PI 086452	III	2.07618	2.54475	2.55236	17.2879	16.3907	1.6585	1.87065	1.87452	22.8437	20.1764	1.52343	1.37456	1.88558	20.4477	20.6274
PI 087600	III	2.07618	1.93125	1.64065	23.7243	21.254	1.03651	1.04255	1.04295	26.659	25.5371	1.52343	1.66131	2.38363	23.4277	21.9978
PI 087618	III	2.31209	2.74925	2.55236	17.5098	16.3907	1.45117	1.4566	1.45874	24.5837	22.8895	2.10968	2.52155	2.88167	16.2226	15.7334
PI 087631	III	1.84027	2.13575	1.64065	23.7243	21.4751	1.03651	1.04255	1.04295	25.9432	24.9042	1.52343	1.94805	2.13461	23.1215	22.3893
PI 087634	III	2.07618	2.54475	2.0965	19.9512	17.9381	1.03651	1.04255	1.04295	25.2762	25.6026	1.2303	1.37456	2.13461	22.5908	21.0189
PI 088289	III	2.07618	1.93125	1.86858	24.3901	21.4751	1.03651	1.04255	1.04295	25.5603	25.215	1.52343	1.66131	2.13461	23.4073	21.9978
PI 088292	III	2.07618	2.34025	2.0965	20.1732	17.496	1.03651	1.04255	1.04295	27.62	24.6336	1.52343	1.66131	2.38363	21.06	21.802
PI 088305	III	2.07618	1.93125	2.0965	23.5023	19.9277	1.24384	1.24958	1.25084	23.9978	24.8274	1.2303	1.94805	2.63265	22.8562	20.6274
PI 088306	III	2.07618	2.13575	2.0965	20.1732	18.3803	1.03651	1.24958	1.04295	25.8977	23.8584	1.52343	1.66131	1.88558	23.2644	22.1935
PI 088788	III	2.07618	2.34025	2.55236	17.7318	16.6118	1.24384	1.04255	1.04295	23.4474	24.0522	1.52343	2.52155	2.63265	20.1415	19.8444
PI 089130	III	2.07618	2.34025	2.0965	19.5073	18.3803	1.24384	1.04255	1.04295	25.0276	25.0212	1.2303	1.94805	2.13461	23.346	21.802
PI 089134	III	2.07618	2.34025	1.86858	19.0634	18.3803	1.03651	1.24958	1.25084	26.9808	25.9902	1.2303	1.94805	2.63265	21.0192	19.2571
PI 089152	III	2.07618	2.13575	1.64065	21.9487	20.1487	1.03651	1.04255	1.04295	27.8153	27.3467	1.2303	1.66131	2.38363	22.5908	21.0189
PI 089773	III	2.07618	2.74925	2.55236	18.8415	15.5065	1.03651	1.4566	1.45874	27.0873	25.9902	1.52343	1.37456	1.88558	17.7534	21.802
PI 090392	III	2.07618	2.13575	2.0965	21.2829	18.3803	1.03651	1.04255	1.04295	27.3181	25.9902	1.52343	1.94805	2.13461	21.6723	22.1935
PI 091120	III	2.07618	2.13575	2.32443	22.6146	21.6961	1.03651	1.04255	1.04295	27.6227	24.9042	1.2303	1.66131	2.13461	23.591	22.9766
PI 091162	III	2.07618	2.13575	1.86858	21.9487	19.2645	1.03651	1.04255	1.04295	27.833	26.3777	1.52343	1.94805	2.13461	22.2438	21.0189
PI 091341	III	1.84027	2.13575	2.0965	23.2804	21.6961	1.03651	1.04255	1.04295	29.289	24.6336	1.52343	1.94805	2.63265	23.5297	21.802
PI 091349	III	1.84027	1.93125	1.64065	24.6121	21.033	1.03651	1.04255	1.04295	26.5724	25.215	1.2303	1.66131	1.88558	25.4075	23.9554
PI 096199	III	1.84027	2.13575	1.64065	23.2804	20.3698	1.03651	1.04255	1.04295	24.5127	24.4398	1.2303	1.37456	1.63656	22.2438	21.802
PI 096322	III	1.84027	1.72675	1.64065	22.8365	21.254	1.03651	1.04255	1.04295	26.7322	26.5715	1.2303	1.94805	2.63265	23.2031	21.2147
PI 096786	III	2.31209	2.13575	2.32443	19.7293	18.1592	1.03651	1.04255	1.04295	24.4013	24.9042	1.2303	2.2348	2.63265	20.4069	20.2359
PI 157421	III	2.54801	3.15825	3.23614	13.2928	12.8538	2.07316	1.87065	1.87452	20.2869	18.8198	1.81655	1.94805	2.63265	17.6514	17.8867
PI 167240	III	2.07618	2.13575	1.86858	22.3926	19.4856	1.03651	1.04255	1.04295	26.2883	25.0212	1.81655	1.94805	2.13461	21.1416	20.4317
PI 171450	III	2.31209	2.54475	2.55236	18.1756	15.7276	1.24384	1.24958	1.04295	24.4595	24.4398	1.2303	1.66131	2.13461	23.7542	21.802
PI 173994	III	2.07618	2.34025	2.78029	20.839	17.7171	1.03651	1.04255	1.04295	24.9389	25.0212	1.2303	1.66131	2.13461	20.6314	20.4317
PI 189969	III	1.84027	2.34025	2.32443	19.2854	16.3907	1.03651	1.04255	1.04295	26.5901	25.0212	1.52343	1.94805	2.13461	20.0803	19.4528
PI 196149	III	2.07618	2.13575	2.0965	22.1707	20.3698	1.03651	1.04255	1.04295	27.0163	24.8274	1.81655	1.66131	2.38363	22.9378	21.6062
PI 200478	III	2.07618	2.54475	2.32443	17.2879	17.0539	1.03651	1.04255	1.04295	26.963	26.5715	1.52343	1.94805	2.38363	19.4884	19.6486
PI 200548	III	1.84027	2.13575	1.86858	22.3926	19.2645	1.03651	1.04255	1.04295	23.7847	23.8584	1.52343	1.66131	2.13461	25.2851	23.7596
PI 205087	III	2.31209	2.34025	2.0965	18.8415	18.8224	1.24384	1.04255	1.04295	26.6256	23.0833	2.10968	2.8083	2.88167	17.8555	16.5164
PI 227212	III	2.31209	2.34025	2.55236	19.2854	17.275	1.03651	1.04255	1.04295	27.6555	25.215	1.52343	1.94805	2.13461	19.2638	19.0613
PI 229336	III	2.31209	2.74925	2.78029	18.1756	15.9486	1.03651	1.04255	1.04295	26.8565	26.184	1.2303	1.37456	1.88558	22.2438	19.6486
PI 232992	III	2.31209	2.34025	2.55236	18.6195	16.3907	1.03651	1.04255	1.04295	23.5894	25.0212	1.52343	1.66131	1.88558	24.8973	22.9766
PI 253651	III	1.84027	2.13575	1.64065	20.3951	19.9277	1.03651	1.04255	1.04295	28.1881	25.215	1.2303	1.66131	1.88558	22.2642	20.4317
PI 253660	III	2.07618	2.13575	2.0965	20.1732	19.9277	1.45117	1.87065	1.87452	25.9687	21.5329	1.52343	1.66131	2.38363	23.4685	22.1935
PI 261466	III	2.07618	2.13575	1.86858	20.1732	20.1487	1.03651	1.04255	1.04295	26.8387	26.3777	1.52343	1.94805	2.38363	20.6722	21.2147
PI 339868	III	2.31209	2.95375	3.23614	13.9587	13.517	1.03651	1.04255	1.04295	22.3643	25.215	1.81655	2.2348	2.63265	18.0188	19.0613
PI 361101	III	1.84027	2.54475	2.55236	17.9537	14.4012	1.6585	1.66363	1.04295	23.1278	21.8042	2.10968	2.2348	2.38363	20.6518	19.2571
PI 379559	III	2.54801	2.54475	2.78029	17.0659	13.9591	1.03651	1.04255	1.04295	25.3117	24.4011	1.52343	1.66131	2.63265	18.9169	17.1037
PI 379561	III	2.07618	2.13575	2.0965	21.9487	20.1487	1.03651	1.04255	1.04295	26.235	24.7111	2.10968	2.2348	2.63265	20.1823	19.4528
PI 391586	III	1.84027	1.93125	1.86858	25.056	20.5909	1.03651	1.04255	1.04295	24.708	25.1956	1.2303	1.66131	2.13461	24.9789	23.9554
PI 398813	III	2.07618	1.93125	1.64065	23.9462	20.1487	1.03651	1.04255	1.04295	26.0397	24.3623	1.81655	2.2348	2.63265	22.7133	20.2359
PI 398881	III	2.07618	2.13575	1.86858	21.0609	18.6013	1.03651	1.04255	1.04295	28.2237	25.7576	1.2303	1.37456	2.13461	22.55	20.8232
PI 404160	III	2.07618	1.93125	1.86858	21.9487	20.8119	1.03651	1.04255	1.04295	27.4602	24.8855	1.52343	1.94805	2.38363	23.2031	21.4105
PI 404166	III	2.07618	2.13575	1.86858	23.2804	20.5909	1.03651	1.04255	1.04295	26.7677	25.7964	1.52343	1.37456	2.13461	25.2034	24.3469
PI 404169	III	2.07618	2.13575	2.32443	20.1732	19.4856	1.03651	1.04255	1.04295	26.5369	25.6026	1.52343	2.2348	2.63265	20.3864	19.0613
PI 407653	III	2.07618	1.93125	1.86858	23.2804	21.254	1.03651	1.04255	1.04295	28.2414	25.0212	1.2303	1.37456	2.13461	22.6112	21.2147
PI 407746	III	2.07618	1.93125	1.64065	22.1707	19.9277	1.03651	1.04255	1.04295	25.0809	24.6336	2.10968	2.2348	2.88167	22.4275	21.2147
PI 407810	III	2.54801	2.34025	2.55236	19.0634	17.0539	2.69515	3.1128	3.32978	17.2684	14.7501	2.10968	2.2348	2.38363	17.0391	18.0825
PI 416868	III	2.07618	2.13575	2.0965	20.839	17.7171	1.45117	1.66363	1.66663	23.3586	21.7267	1.52343	1.66131	2.38363	18.3862	19.0613
PI 417054	III	2.07618	2.54475	2.32443	18.3976	15.0644	1.03651	1.04255	1.04295	27.691	25.6026	1.2303	1.37456	2.13461	19.5904	18.2783
PI 417167	III	2.07618	2.34025	2.55236	19.0634	17.9381	1.03651	1.04255	1.04295	26.7322	25.9902	2.10968	1.94805	2.63265	18.5903	18.474
PI 417198	III	2.31209	2.74925	3.00821	17.9537	16.6118	1.03651	1.04255	1.04295	26.3948	25.0212	1.52343	1.66131	1.88558	20.5497	19.8444
PI 417297	III	1.84027	1.93125	2.0965	23.0584	19.9277	1.03651	1.04255	1.04295	27.3004	27.1529	1.52343	1.66131	1.88558	22.8766	21.4105
PI 417559	III	2.07618	1.93125	1.64065	23.5023	23.2436	1.03651	1.24958	1.25084	28.4012	25.0212	1.2303	1.94805	2.63265	23.2848	21.6062
PI 424005	III	3.01983	3.15825	3.23614	13.9587	13.2959	3.10982	3.1128	3.12188	14.7471	13.1998	2.4028	2.52155	2.63265	19.5088	18.8656
PI 424078	III	2.78392	2.74925	3.46407	15.0684	13.517	2.69515	2.49173	2.4982	16.5582	14.7501	1.2303	1.37456	1.88558	17.5493	16.7122
PI 430619	III	2.07618	2.74925	2.78029	15.9562	14.1802	1.24384	1.04255	1.04295	27.5845	25.0212	1.52343	1.66131	2.63265	20.7334	19.4528
PI 437124	III	2.78392	2.74925	3.00821	17.0659	15.7276	1.45117	2.2847	2.29031	22.4353	17.4632	2.4028	2.8083	2.88167	20.2844	17.691
PI 437377	III	1.84027	2.13575	2.0965	20.839	19.0434	1.24384	1.24958	1.25084	24.6193	24.0522	1.2303	1.37456	1.88558	22.8153	21.6062
PI 437674	III	2.31209	2.34025	1.86858	20.839	17.9381	1.03651	1.04255	1.04295	24.5482	24.0522	2.10968	1.66131	2.63265	21.6111	21.2147
PI 437690	III	2.07618	1.72675	1.86858	26.6096	22.1383	1.03651	1.04255	1.04295	28.2769	25.6026	1.52343	1.66131	2.38363	24.0604	22.3893
PI 438259	III	2.78392	2.74925	3.00821	17.2879	14.4012	2.07316	2.49173	2.4982	21.37	17.657	2.98905	3.09505	3.13069	15.6103	15.9291
PI 438312	III	2.07618	2.54475	3.00821	17.9537	15.5065	1.03651	1.04255	1.04295	28.4012	25.6026	1.52343	1.94805	1.88558	19.7129	18.8656
PI 445845	III	2.07618	2.13575	2.0965	21.5048	19.0434	1.03651	1.04255	1.04295	26.164	24.8274	1.2303	1.37456	1.88558	23.7134	21.6062
PI 458052	III	1.84027	2.13575	2.0965	23.5023	19.7066	1.03651	1.04255	1.04295	26.3238	25.7964	1.52343	2.52155	2.63265	22.7337	20.8232
PI 458061	III	1.84027	2.13575	1.86858	21.2829	21.6961	1.03651	1.04255	1.04295	27.0163	25.4088	1.2303	1.66131	2.13461	21.6315	20.0401
PI 458110	III	2.31209	2.54475	2.55236	19.2854	17.275	1.6585	1.4566	1.45874	22.5773	22.6957	1.52343	2.52155	2.88167	22.3051	19.6486
PI 458307	III	1.84027	1.93125	1.64065	22.1707	20.5909	1.03651	1.04255	1.04295	26.7144	26.5715	1.52343	1.37456	1.88558	23.1419	20.6274
PI 458507	III	2.07618	2.34025	2.32443	19.9512	18.1592	1.03651	1.04255	1.04295	25.6136	27.3467	1.2303	1.94805	2.38363	21.1212	20.4317
PI 458517	III	1.84027	1.93125	1.64065	22.8365	21.6961	1.24384	1.24958	1.25084	22.7549	23.2771	1.2303	1.37456	1.88558	23.8767	23.9554
PI 458521	III	2.54801	2.54475	2.55236	17.7318	16.3907	2.07316	2.2847	2.29031	19.5766	16.6881	1.2303	2.52155	2.63265	20.7538	19.6486
PI 464877	III	2.31209	2.34025	2.78029	20.1732	15.9486	1.6585	1.66363	1.66663	21.9381	20.5639	2.4028	2.52155	2.63265	16.8962	16.9079
PI 464914	III	2.07618	2.13575	2.32443	20.1732	17.496	1.03651	1.04255	1.04295	26.4303	25.0212	1.52343	1.94805	2.13461	18.8352	19.4528
PI 468384	III	1.84027	2.54475	2.55236	19.0634	17.7171	1.03651	1.04255	1.04295	25.6136	26.3777	1.81655	2.2348	2.38363	23.2644	20.6274
PI 468385	III	2.07618	1.72675	1.64065	22.6146	20.8119	1.03651	1.04255	1.04295	27.8153	25.6026	1.52343	1.66131	2.13461	21.9173	21.2147
PI 468914	III	2.07618	1.72675	1.64065	23.2804	20.8119	1.45117	1.66363	1.66663	23.7137	20.9515	1.52343	1.94805	2.38363	23.9379	21.4105
PI 468919	III	1.84027	2.34025	1.86858	21.2829	20.3698	1.03651	1.4566	1.45874	26.8387	23.8584	1.81655	1.94805	2.13461	20.8151	20.8232
PI 470227	III	2.07618	1.72675	1.64065	23.2804	20.1487	1.03651	1.04255	1.04295	26.0575	25.7964	2.10968	1.94805	2.38363	22.4888	20.6274
PI 471899	III	2.07618	1.93125	1.64065	22.6146	19.7066	1.03651	1.04255	1.04295	24.1221	25.6026	2.10968	3.09505	2.88167	21.8764	20.6274
PI 475818	III	2.31209	2.54475	2.32443	19.0634	17.496	1.03651	1.04255	1.04295	26.1285	25.215	1.81655	1.94805	2.38363	20.2844	18.6698
PI 475822	III	2.31209	1.72675	2.0965	23.0584	19.9277	1.03651	1.04255	1.04295	27.5667	25.0212	1.52343	2.2348	2.63265	22.9786	20.0401
PI 479729	III	1.84027	2.13575	2.32443	19.2854	17.9381	1.03651	1.04255	1.04295	28.1704	26.3777	1.2303	1.94805	2.38363	20.4069	19.0613
PI 479740	III	2.78392	2.34025	2.0965	17.9537	17.275	2.69515	3.31983	3.32978	16.6469	14.7501	2.69593	2.8083	2.88167	16.6512	18.474
PI 506527	III	1.84027	2.34025	2.55236	19.2854	16.8329	1.03651	1.04255	1.04295	26.2705	26.5715	1.52343	1.66131	1.63656	21.1825	22.1935
PI 506528	III	2.07618	2.13575	2.0965	21.2829	18.6013	1.03651	1.04255	1.04295	25.4005	25.4088	1.2303	1.94805	2.13461	25.1014	23.1723
PI 506529	III	1.84027	2.13575	1.86858	21.2829	20.1487	1.03651	1.04255	1.04295	24.7968	25.7964	1.52343	1.66131	2.13461	22.203	22.585
PI 506800	III	1.84027	2.13575	2.0965	20.1732	17.7171	1.03651	1.04255	1.04295	26.093	25.6026	2.10968	2.2348	2.63265	22.7133	17.8867
PI 507147	III	1.60435	1.93125	1.64065	23.7243	19.9277	1.03651	1.04255	1.04295	28.8806	25.9902	1.2303	1.37456	1.88558	22.5092	20.6274
PI 507171	III	2.54801	2.74925	2.55236	16.622	15.7276	2.07316	2.69875	2.7061	19.7364	14.7501	1.2303	1.37456	1.63656	20.8151	22.3893
PI 507267	III	2.07618	2.13575	1.86858	21.9487	22.5804	1.03651	1.04255	1.04295	29.4666	25.6026	1.81655	1.94805	2.38363	20.6518	20.2359
PI 507487	III	2.31209	2.54475	2.0965	20.1732	17.9381	1.03651	1.04255	1.04295	26.1995	25.7964	1.52343	1.94805	2.38363	20.3864	20.2359
PI 507491	III	2.31209	2.74925	3.23614	15.9562	14.1802	1.03651	1.04255	1.04295	25.6313	25.215	1.2303	1.94805	2.38363	19.8558	21.2147
PI 518757	III	2.07618	1.93125	2.0965	23.9462	20.1487	1.24384	1.24958	1.25084	25.3827	24.4398	1.2303	1.94805	1.88558	23.2644	21.6062
PI 532462	III	2.31209	2.54475	2.32443	18.3976	18.3803	1.03651	1.04255	1.04295	27.3714	25.6026	1.81655	2.2348	2.63265	18.2637	16.7122
PI 538377	III	2.07618	2.34025	2.0965	18.1756	17.0539	1.03651	1.04255	1.04295	26.9808	25.7964	1.52343	1.94805	2.13461	21.4478	20.2359
PI 538389	III	2.07618	1.93125	1.86858	22.1707	20.5909	1.03651	1.04255	1.04295	27.1938	25.215	1.52343	1.94805	2.38363	23.3256	21.0189
PI 548316	III	2.07618	1.93125	1.86858	23.7243	19.9277	1.03651	1.04255	1.04295	24.6015	25.6026	1.52343	1.37456	2.13461	22.0193	21.9978
PI 548349	III	2.07618	2.13575	1.86858	20.617	19.2645	1.03651	1.04255	1.04295	26.8387	24.6336	1.2303	1.37456	1.88558	21.509	20.8232
PI 548373	III	1.84027	2.13575	2.0965	21.9487	19.2645	1.03651	1.04255	1.04295	26.7144	25.9902	1.2303	1.66131	1.88558	21.3049	22.7808
PI 549021	III	2.31209	2.13575	2.32443	21.2829	19.0434	1.03651	1.04255	1.04295	28.3657	24.8274	1.52343	1.37456	1.88558	25.5708	24.1511
PI 549031	III	2.07618	2.13575	2.0965	22.8365	20.1487	1.03651	1.04255	1.04295	27.1761	26.9591	1.2303	1.66131	1.88558	22.2847	21.6062
PI 549041	III	2.54801	2.34025	2.32443	19.9512	17.7171	1.6585	1.66363	1.87452	22.7904	21.1453	1.52343	1.94805	2.38363	19.5496	19.4528
PI 567250	III	2.07618	1.72675	1.86858	25.7218	21.254	1.03651	1.24958	1.04295	27.7265	25.7964	1.2303	1.37456	1.88558	24.9993	24.1511
PI 567365	III	2.54801	2.34025	2.32443	21.5048	16.8329	1.03651	1.4566	1.04295	23.4296	24.8274	1.52343	2.2348	2.63265	22.9378	21.0189
PI 567583	III	2.31209	2.54475	2.55236	18.1756	15.9486	1.03651	1.05863	1.04295	26.3428	26.3777	1.2303	1.37456	1.88558	19.6925	19.8444
PI 567595	III	2.07618	2.34025	2.32443	20.1732	17.7171	1.03651	1.04255	1.04295	27.6022	24.246	1.2303	1.37456	1.88558	22.5908	23.1723
PI 567619	III	2.07618	1.72675	1.86858	24.1682	20.1487	1.03651	1.04255	1.04295	23.4829	25.4088	1.2303	1.66131	1.88558	24.3462	23.3681
PI 567644	III	2.07618	2.34025	2.32443	19.9512	17.275	1.03651	1.04255	1.04295	24.9744	25.215	1.2303	1.37456	1.63656	22.3051	22.585
PI 567729	III	2.07618	1.93125	1.86858	22.3926	19.2645	1.03651	1.04255	1.04295	26.4126	25.6026	1.2303	1.37456	2.13461	23.9992	23.1723
PI 567774	III	2.07618	1.93125	1.86858	21.2829	20.3698	1.03651	1.04255	1.04295	27.4957	25.0212	1.2303	1.66131	2.13461	24.1012	20.0401
PI 578366	III	2.78392	2.74925	2.55236	16.844	15.5065	2.48782	2.49173	2.91399	17.9609	17.0369	1.81655	2.2348	2.63265	18.3249	17.691
PI 578367	III	2.78392	3.36276	3.46407	13.2928	11.7485	1.86583	1.87065	1.87452	20.3224	19.2074	2.10968	2.52155	2.63265	17.6106	16.7122
PI 578439	III	2.54801	2.54475	2.78029	17.9537	16.8329	1.03651	1.24958	1.25084	27.5845	23.2771	2.69593	2.8083	2.88167	21.1825	19.2571
PI 578473	III	2.07618	2.34025	2.55236	17.9537	16.3907	1.03651	1.04255	1.04295	28.0994	26.9591	1.81655	1.94805	2.38363	19.0189	17.2995
PI 588008	III	2.54801	2.54475	2.78029	15.5123	15.0644	1.24384	1.24958	1.45874	25.7379	24.4398	1.81655	1.94805	2.38363	19.4884	18.474
PI 594156	III	2.07618	2.13575	1.86858	22.3926	20.8119	1.03651	1.04255	1.04295	24.3529	25.0212	1.52343	1.66131	2.38363	23.9992	23.5639
PI 594394	III	1.84027	1.93125	1.64065	22.3926	21.033	1.03651	1.04255	1.04295	28.2059	25.7964	1.52343	1.94805	2.38363	23.8563	20.8232
PI 594457	III	2.07618	1.72675	1.86858	25.2779	22.5804	1.03651	1.04255	1.04295	28.8629	26.7653	1.52343	1.66131	1.88558	24.5299	22.7808
PI 594471	III	2.31209	1.93125	1.86858	23.0584	20.1487	1.03651	1.04255	1.04295	26.2883	25.215	1.2303	1.66131	1.88558	24.1829	22.1935
PI 597482	III	1.84027	1.93125	1.86858	23.9462	20.8119	1.03651	1.04255	1.04295	27.1583	25.215	1.52343	2.2348	2.38363	23.3052	22.3893
PI 603428	III	2.07618	1.93125	1.64065	24.3901	21.254	1.03651	1.04255	1.04295	24.9921	25.9902	1.2303	1.66131	2.38363	24.3462	22.7808
PI 603438	III	1.84027	1.72675	1.86858	26.8315	21.9172	1.24384	1.24958	1.25084	23.8558	24.4398	1.2303	1.66131	1.63656	27.6935	24.7384
PI 603442	III	2.07618	2.34025	1.86858	19.9512	18.6013	1.03651	1.04255	1.04295	26.2528	25.9902	1.2303	1.37456	1.88558	22.7949	21.9978
PI 603452	III	2.31209	2.54475	2.55236	18.3976	15.9486	1.03651	1.04255	1.04295	26.7499	24.8274	1.2303	1.37456	2.13461	22.1214	21.4105
PI 603560	III	2.31209	2.34025	2.78029	18.8415	15.9486	1.24384	1.04255	1.04295	25.5248	25.215	1.52343	1.66131	2.38363	23.2644	23.1723
PI 603596	III	2.07618	1.93125	2.0965	23.0584	19.7066	1.03651	1.04255	1.04295	24.2464	25.6026	1.52343	1.94805	2.38363	23.9379	22.585
PI 603655	III	1.84027	2.34025	2.0965	19.2854	18.6013	1.24384	1.4566	1.45874	25.8622	22.8895	1.2303	1.37456	1.63656	21.6315	21.4105
PI 603674	III	2.07618	2.74925	3.23614	15.9562	13.0749	1.24384	1.24958	1.25084	25.6136	23.4708	1.52343	1.66131	2.13461	18.9169	21.2147
PI 603912	III	1.84027	1.93125	1.64065	23.2804	22.8014	1.03651	1.04255	1.04295	26.3593	26.184	1.2303	1.37456	1.63656	23.2644	22.1935
PI 603915	III	2.07618	2.13575	2.0965	22.8365	20.3698	1.03651	1.04255	1.04295	28.1526	25.6026	1.2303	1.66131	2.13461	23.2644	21.802
PI 612611	III	2.31209	2.13575	1.86858	23.7243	20.5909	1.03651	1.04255	1.04295	26.3948	27.5405	1.2303	1.66131	2.13461	23.9788	21.2147
PI 547430	IV	2.78392	3.36276	3.46407	13.2928	13.0749	3.31715	3.73388	3.74557	13.0248	10.8743	2.4028	2.52155	2.88167	16.0797	16.5164
PI 548533	IV	2.07618	1.93125	1.86858	22.6146	19.7066	1.24384	1.04255	1.04295	27.3536	25.215	1.2303	1.66131	1.88558	22.1214	20.4317
1PI = Plant introduction line
2MG = Plant Maturity Group (PI selection was limited to MGs I, II, and III)
3IDC scores (on a scale of 1-5) were made at the V2-V3 (T1), V5-V6 (T2) and R1 (T3) developmental stages in field-grown plants in 2014 and 2015.
4SPAD readings were collected at the V2-V3 (T1) and V5-V6 (T2) developmental stages in field-grown plants in 2014 and 2015.
5IDC scores (on a scale of 1-5) on hydroponic (HD) grown plants were made at stages V1 (T1), V2(T2), and V3 (T3).
6SPAD measurements were collected from hydroponic (HD) grown plants at the V2-V3 (SPAD1) and V5-V6 (SPAD2) developmental stages.
