# Supplementary material for: Deconstructing the genetic architecture of iron deficiency chlorosis in soybean using genome-wide approaches
Source: BMC Plant Biol. 2020 Jan 28;20:42. doi: 10.1186/s12870-020-2237-5 (PMC6988307; doi:10.1186/s12870-020-2237-5)
Supplement: Supplementary file 5 — Additional file 5. Identification of genomic regions containing SNPs significantly associated with IDC. [file 12870_2020_2237_MOESM5_ESM.xlsx]

## Sheet: Additional file 5
Additional file 5: Identification of genomic regions containing SNPs significantly associated with IDC. To identify genomic regions of intrest, the nearest non-significant SNPs flanking the significant SNP were identified. Overlapping SNP intervals were combined into a single region. Gene ranges were then identified for the SNP interval. Significant SNPs that fall within a candidate gene are mark…
Chromosome	Chromosomal Position	SNP Identifier	SNP Status	Condition of Significance	Gene Range of Interest
Gm01	52770050	ss715580306	Flanking		Glyma.01g193200
Gm01	52777403	ss715580307*	Significant	T1_HD
Gm01	52806626	ss715580310	Flanking		Glyma.01g193500
Gm02	4014721	ss715582141	Flanking		Glyma.02g042900
Gm02	4035869	ss715582149	Significant	T3_HD
Gm02	4062542	ss715582158	Flanking		Glyma.02g043500
Gm02	4526052	ss715582794	Flanking		Glyma.02g049800
Gm02	4530064	ss715582801*	Significant	T1/S2_HD
Gm02	4531565	ss715582803	Flanking		Glyma.02g050000
Gm02	6510025	ss715583739	Flanking		Glyma.02g074500
Gm02	6528118	ss715583740*	Significant	S1/S2_2015
Gm02	6537893	ss715583742*	Significant	T1/T2/T3/S1/S2_2015
Gm02	6542588	ss715583744	Significant	S1_2015
Gm02	6560544	ss715583747	Flanking		Glyma.02g075100
Gm03	34241291	ss715585424	Flanking		Glyma.03g127900
Gm03	34243241	ss715585425*	Significant	T2/T3/S2(2015)
Gm03	34244402	ss715585426	Flanking
Gm03	34245545	ss715585427	Significant	T2/T3/S2(2015)
Gm03	34283791	ss715585430	Flanking		Glyma.03g128300
Gm03	34315923	ss715585437	Flanking		Glyma.03g128500
Gm03	34364354	ss715585442	Significant	T1(2014), T1/T2/T3/S1/S2(2015)
Gm03	34367329	ss715585443	Flanking
Gm03	34374076	ss715585444	Significant	T1(2014), T1/T2/T3/S1/S2(2015), Spad2(HD)
Gm03	34378079	ss715585445	Flanking		Glyma.03g128800
Gm03	34395745	ss715585449	Flanking		Glyma.03g129300
Gm03	34399757	ss715585450*	Significant	T1(2014), T1/T2/T3/S2(2015)
Gm03	34400542	ss715585451*	Significant	T1(2014), T1/T2/T3/S2(2015)
Gm03	34403919	ss715585452*	Significant	T1(2014), T1/T2/T3/S1/S2(2015)
Gm03	34412959	ss715585453	Flanking		Glyma.03g129500
Gm03	34505110	ss715585465	Flanking		Glyma.03g130300
Gm03	34532040	ss715585469*	Significant	T1/T2/T3/S1/S2(2014), T1/T2/T3/S1/S2(2015), T3/Spad1/Spad2(HD)
Gm03	34535452	ss715585470	Flanking		Glyma.03g130500
Gm03	34545549	ss715585472	Significant	T2/T3, (2015)	Glyma.03g130600
Gm03	34547382	ss715585473	Significant	T1/T2/T3/S2(2015)
Gm03	34573350	ss715585477	Flanking		Glyma.03g130700
Gm03	34588195	ss715585482	Flanking		Glyma.03g130800
Gm03	34612476	ss715585486*	Significant	T1/T2/T3/S1/S2(2014), T1/T2/T3/S2(2015), Spad1/Spad2(HD)
Gm03	34647890	ss715585491	Flanking		Glyma.03g131300
Gm03	34683813	ss715585497	Flanking		Glyma.03g132000
Gm03	34692693	ss715585499*	Significant	T1(2014), T1/T2/T3/S1/S2(2015)
Gm03	34703335	ss715585500	Significant	T1(2014), T2/T3/S1/S2(2015)
Gm03	34706456	ss715585501	Significant	T1(2014), T1/T2/T3/S1/S2(2015)
Gm03	34710887	ss715585503	Significant	T2/T3, (2015)
Gm03	34724265	ss715585505	Flanking		Glyma.03g132300
Gm03	34804479	ss715585515	Flanking		Glyma.03g133100
Gm03	34839398	ss715585518	Significant	T1(2014), T1/T2/T3/S2(2015), Spad2(HD)
Gm03	34857728	ss715585521	Flanking		Glyma.03g133400
Gm03	35573302	ss715585612	Flanking		Glyma.03g139600
Gm03	35627836	ss715585613	Significant	T3/S2(2014)
Gm03	35633795	ss715585614	Flanking		Glyma.03g139900
Gm03	35679008	ss715585621	Flanking		Glyma.03g140800
Gm03	35684476	ss715585622	Significant	T3(2014)
Gm03	35707160	ss715585625	Flanking		Glyma.03g140900
Gm03	35719858	ss715585627	Flanking		Glyma.03g141200
Gm03	35740207	ss715585630	Significant	T3(2014)
Gm03	35742542	ss715585631	Flanking		Glyma.03g141400
Gm03	35748391	ss715585634	Flanking		Glyma.03g141500
Gm03	35757151	ss715585635*	Significant	T3(2014), T2(2015)
Gm03	35759855	ss715585636	Flanking		Glyma.03g141600
Gm03	36007399	ss715585668	Flanking		Glyma.03g144500
Gm03	36032006	ss715585672	Significant	T3(2014)
Gm03	36034289	ss715585673	Flanking		Glyma.03g144700
Gm03	36043852	ss715585677	Flanking		Glyma.03g144900
Gm03	36057194	ss715585679*	Significant	T3(2014)
Gm03	36063468	ss715585680*	Significant	T3(2014)
Gm03	36070620	ss715585681	Flanking		Glyma.03g145300
Gm03	36007399	ss715585668	Flanking		Glyma.03g144500
Gm03	36032006	ss715585672	Significant	T3(2014)
Gm03	36034289	ss715585673	Flanking		Glyma.03g144700
Gm03	36043852	ss715585677	Flanking		Glyma.03g144900
Gm03	36057194	ss715585679	Significant	T3(2014)
Gm03	36063468	ss715585680	Significant	T3(2014)
Gm03	36070620	ss715585681	Flanking		Glyma.03g145300
Gm03	36845347	ss715585767	Flanking		Glyma.03g153400
Gm03	36914473	ss715585771*	Significant	T3(2014)
Gm03	36920528	ss715585772	Flanking		Glyma.03g154100
Gm03	37334427	ss715585801	Flanking
Gm03	37335519	ss715585802*	Significant	T1/T3, (2014)	Glyma.03g157900
Gm03	37336737	ss715585803	Flanking
Gm05	0	No Flanking SNP, End of Chromosome	No Flanking SNP, End of Chromosome		Glyma.05g000100
Gm05	12018	ss715592634*	Significant	S1_2015
Gm05	14362	ss715592633	Flanking
Gm05	21750	ss715592632*	Significant	S1_2015
Gm05	37228	ss715592629	Flanking
Gm05	58749	ss715592626*	Significant	S1_2015
Gm05	105085	ss715592623	Flanking		Glyma.05g001300
Gm05	123586	ss715592620	Flanking		Glyma.05g001700
Gm05	160904	ss715592615*	Significant	S1_2015
Gm05	179266	ss715592614	Flanking		Glyma.05g002300
Gm05	193002	ss715592612	Flanking		Glyma.05g002700
Gm05	201448	ss715592610*	Significant	T1_2015
Gm05	209284	ss715592607	Flanking		Glyma.05g002900
Gm05	4269814	ss715590248	Flanking		Glyma.05g047900
Gm05	4279074	ss715590252*	Significant	S2_HD
Gm05	4279362	ss715590253	Flanking		Glyma.05g048000
Gm05	31231117	ss715590582	Flanking		Glyma.05g119400
Gm05	31233444	ss715590584*	Significant	T3_HD
Gm05	31238110	ss715590585	Flanking		Glyma.05g119500
Gm05	31331780	ss715590605	Flanking		Glyma.05g120400
Gm05	31367025	ss715590607	Significant	S2_HD
Gm05	31376773	ss715590610	Significant	S2_HD
Gm05	31377692	ss715590612	Flanking		Glyma.05g120800
Gm05	35046834	ss715591096	Flanking		Glyma.05g158500
Gm05	35063274	ss715591099*	Significant	S1_2014, S2_HD
Gm05	35069626	ss715591100*	Significant	S1_2014, S2_HD
Gm05	35072735	ss715591101	Significant	S1_2014, S2_HD
Gm05	35086840	ss715591104*	Significant	S1_2014, S2_HD
Gm05	35101291	ss715591106	Significant	S2_HD
Gm05	35104279	ss715591108	Significant	S2_HD
Gm05	35120139	ss715591109	Flanking		Glyma.05g159000
Gm05	35921493	ss715591228	Flanking		Glyma.05g168600
Gm05	35952349	ss715591232*	Significant	T1/T3/S1_2014
Gm05	35961486	ss715591234	Flanking		Glyma.05g169100
Gm05	37699648	ss715591487	Flanking		Glyma.05g191300
Gm05	37716147	ss715591489*	Significant	T1_HD
Gm05	37716401	ss715591490	Flanking		Glyma.05g191600
Gm06	4245837	ss715594424	Flanking		Glyma.06g056300
Gm06	4255304	ss715594427	Significant	T1_HD
Gm06	4319355	ss715594444	Flanking		Glyma.06g057100
Gm07	8126683	ss715598755	Flanking		Glyma.07g087800
Gm07	8131035	ss715598757*	Significant	T2/T3_2015, S2_HD
Gm07	8137550	ss715598760	Significant	T2/T3_2015, S2_HD
Gm07	8151504	ss715598762	Flanking		Glyma.07g088000
Gm07	8166449	ss715598769	Flanking		Glyma.07g088200
Gm07	8192335	ss715598770	Significant	T1_HD
Gm07	8193257	ss715598771	Significant	T2/T3/S2_2015, S2_HD
Gm07	8206004	ss715598774	Significant	T2/T3_2015
Gm07	8215952	ss715598775	Significant	S2_HD
Gm07	8217328	ss715598776	Flanking		Glyma.07g088200
Gm07	8309503	ss715598793	Flanking		Glyma.07g089100
Gm07	8319550	ss715598794*	Significant	T1_2014
Gm07	8323175	ss715598795	Flanking		Glyma.07g089200
Gm07	8335280	ss715598799	Flanking		Glyma.07g089300
Gm07	8340694	ss715598800*	Significant	T1_2014
Gm07	8364429	ss715598804	Flanking		Glyma.07g089300
Gm07	38688909	ss715597805	Flanking		Glyma.07g214700
Gm07	38690694	ss715597806	Significant	S1_2014
Gm07	38699830	ss715597810	Flanking		Glyma.07g214700
Gm08	46169650	ss715602349	Flanking		Glyma.08g347000
Gm08	46181896	ss715602350	Significant	T3_2014
Gm08	46183086	ss715602351	Flanking		Glyma.08g347300
Gm09	4446465	ss715604784	Flanking		Glyma.09g050900
Gm09	4459225	ss715604796*	Significant	T2/T3_HD
Gm09	4465725	ss715604802	Flanking		Glyma.09g051200
Gm09	5713287	ss715605183	Flanking		Glyma.09g060900
Gm09	5793734	ss715605185*	Significant	T3_HD
Gm09	5801555	ss715605186	Flanking		Glyma.09g061400
Gm09	21780623	ss715603278	Flanking		Glyma.09g110200
Gm09	21825749	ss715603279*	Significant	T3_HD
Gm09	21865148	ss715603282	Flanking		Glyma.09g110400
Gm10	42981020	ss715607231	Flanking		Glyma.10g198600
Gm10	42986781	ss715607232	Significant	T1/S1_2014
Gm10	43016403	ss715607235	Flanking		Glyma.10g199200
Gm11	34692838	ss715610454	Flanking		Glyma.11g256900
Gm11	34692787	ss715610455*	Significant	T1_2014, S2_HD
Gm11	34690252	ss715610456	Flanking		Glyma.11g256900
Gm11	34688206	ss715610460	Flanking		Glyma.11g256800
Gm11	34675878	ss715610461*	Significant	T1_2014, S2_HD
Gm11	34675206	ss715610462	Flanking		Glyma.11g256800
Gm11	34674970	ss715610463*	Significant	S2_HD
Gm11	34674749	ss715610464	Flanking		Glyma.11g256800
Gm11	34656421	ss715610473	Flanking		Glyma.11g256800
Gm11	34640356	ss715610474*	Significant	T1_2014, S2_HD
Gm11	34637844	ss715610475	Flanking		Glyma.11g256700
Gm12	7980959	ss715613508	Flanking		Glyma.12g095200
Gm12	7982092	ss715613509	Significant	T3_2014
Gm12	7986423	ss715613510	Flanking		Glyma.12g095300
Gm12	7992996	ss715613512	Flanking		Glyma.12g095300
Gm12	8000312	ss715613513*	Significant	T2/T3/S1/S2_2014
Gm12	8007422	ss715613515	Flanking		Glyma.12g095400
Gm12	39433016	ss715612969	Flanking		Glyma.12g235100
Gm12	39441479	ss715612970*	Significant	T1/T2/S1_2014
Gm12	39466532	ss715612972	Flanking		Glyma.12g235700
Gm13	15365235	ss715616921	Flanking		Glyma.13g056100
Gm13	15377081	ss715616919	Significant	T1_HD
Gm13	15389121	ss715616917	Flanking		Glyma.13g056100
Gm13	15483907	ss715616912	Flanking		Glyma.13g057300
Gm13	15492987	ss715616911*	Significant	T1_HD
Gm13	15495491	ss715616910*	Significant	T1_HD
Gm13	15496157	ss715616909*	Significant	T1_HD
Gm13	15499270	ss715616907	Flanking		Glyma.13g057300
Gm13	15515088	ss715616905	Significant	T1_HD
Gm13	15516901	ss715616904	Flanking		Glyma.13g057500
Gm13	25268844	ss715614172	Flanking		Glyma.13g140100
Gm13	25293894	ss715614176*	Significant	T2/S1_2015
Gm13	25356806	ss715614179	Flanking		Glyma.13g140900
Gm13	28521566	ss715614649	Flanking		Glyma.13g171100
Gm13	28532584	ss715614651	Significant	T3_2014
Gm13	28535473	ss715614652	Flanking		Glyma.13g171100
Gm13	33411236	ss715615419	Flanking		Glyma.13g221100
Gm13	33422715	ss715615420*	Significant	S1_2014
Gm13	33466062	ss715615423	Significant	S1_2014
Gm13	33484893	ss715615425	Flanking		Glyma.13g221800
Gm14	2311478	ss715618057	Flanking		Glyma.14g031700
Gm14	2324075	ss715618061*	Significant	T1_2014
Gm14	2344614	ss715618066	Flanking		Glyma.14g032200
Gm14	3831802	ss715618585	Flanking		Glyma.14g049500
Gm14	3852549	ss715618590	Significant	S2_HD
Gm14	3853886	ss715618591	Flanking		Glyma.14g049600
Gm14	3870912	ss715618597	Flanking		Glyma.14g049700
Gm14	3878273	ss715618599	Significant	S2_HD
Gm14	3886911	ss715618605*	Significant	S2_HD
Gm14	3906480	ss715618613	Flanking		Glyma.14g049900
Gm15	7389740	ss715623014	Flanking		Glyma.15g094700
Gm15	7403671	ss715623016*	Significant	S2_HD
Gm15	7419158	ss715623017	Flanking		Glyma.15g095000
Gm15	7588584	ss715623036	Flanking
Gm15	7591569	ss715623037	Significant	S2_HD	Glyma.15g097800
Gm15	7595822	ss715623038	Flanking
Gm15	7661406	ss715623050	Flanking		Glyma.15g098500
Gm15	7670100	ss715623051*	Significant	S2_HD
Gm15	7684753	ss715623054	Flanking		Glyma.15g098800
Gm15	13072687	ss715620535	Flanking		Glyma.15g156100
Gm15	13088176	ss715620536*	Significant	S1_2015
Gm15	13095664	ss715620537	Flanking		Glyma.15g156200
Gm15	48408257	ss715622338	Flanking
Gm15	48414067	ss715622340	Significant	T3_2014	Glyma.15g254900
Gm15	48418166	ss715622341	Flanking
Gm15	48537095	ss715622359	Flanking		Glyma.15g256200
Gm15	48542303	ss715622360*	Significant	S2_HD
Gm15	48558119	ss715622362	Flanking		Glyma.15g256400
Gm16	30699408	ss715624319	Flanking		Glyma.16g146100
Gm16	30708368	ss715624321	Significant	T3/S2_2014
Gm16	30714729	ss715624323*	Significant	T1/T3/S2_2014
Gm16	30737936	ss715624326	Flanking		Glyma.16g146500
Gm16	36906551	ss715624912	Flanking		Glyma.16g209700
Gm16	36916624	ss715624913	Significant	T3/S2_HD
Gm16	36919622	ss715624914	Flanking		Glyma.16g209900
Gm17	36519782	ss715627068	Flanking
Gm17	36524921	ss715627069*	Significant	T3_HD	Glyma.17g216800
Gm17	36526278	ss715627070	Flanking
Gm18	6155507	ss715632399	Flanking		Glyma.18g066700
Gm18	6241552	ss715632499*	Significant	T2/T3_HD
Gm18	6267227	ss715632517	Flanking		Glyma.18g067400
Gm18	53553870	ss715631913	Flanking		Glyma.18g248700
Gm18	53563081	ss715631914*	Significant	T1_HD
Gm18	53566363	ss715631915	Flanking		Glyma.18g248900
Gm19	40069301	ss715634936	Flanking		Glyma.19g139400
Gm19	40078646	ss715634937*	Significant	S1_HD
Gm19	40118206	ss715634939	Flanking		Glyma.19g139800
Gm20	0	No Flanking SNP, End of Chromosome	No Flanking SNP, End of Chromosome		Glyma.20g000100
Gm20	26325	ss715637112	Significant	S1_2015
Gm20	41867	ss715638375	Flanking		Glyma.20g000500
