# Supplementary material for: Deconstructing the genetic architecture of iron deficiency chlorosis in soybean using genome-wide approaches
Source: BMC Plant Biol. 2020 Jan 28;20:42. doi: 10.1186/s12870-020-2237-5 (PMC6988307; doi:10.1186/s12870-020-2237-5)
Supplement: Supplementary file 6 — Additional file 6. Statistics of the peak SNPs of the QTL associated with soybean IDC tolerance across environments. [file 12870_2020_2237_MOESM6_ESM.xlsx]

## Sheet: Additional file 6
Additional file 6: Statistics of the peak SNPs of the QTL associated with soybean IDC tolerance across environments.
GWAS SNP	Chr	Position	MAF	Experiments	P1	R2 (%)1	Allele effect2
ss715580307	Gm01	52777403	0.28	T1_HD	0.000294	2.64	-0.09
ss715582149	Gm02	4035869	0.27	T3_HD	0.000343	2.64	0.08
ss715582801	Gm02	4530064	0.21	T1/S2_HD	1.09e-07	5.78	0.17
ss715583742	Gm02	6537893	0.07	T1/T2/T3/S1/S2_2015	1.04e-10	9.55	-1.72
ss715585425	Gm03	34243241	0.18	T2/T3/S2(2015)	2.48e-07	5.99	-0.96
ss715585452	Gm03	34403919	0.3	T1(2014) T1/T2/T3/S1/S2(2015)	1.22e-06	4.65	0.15
ss715585473	Gm03	34547382	0.43	T1/T2/T3/S2(2015)	8.34e-06	3.91	-0.12
ss715585486	Gm03	34612476	0.22	T1/T2/T3/S1/S2(2014) T1/T2/T3/S2(2015) Spad1/Spad2(HD)	8.58e-08	6.46	-0.93
ss715585499	Gm03	34692693	0.33	T1(2014) T1/T2/T3/S1/S2(2015)	3.57e-06	4.23	0.15
ss715585635	Gm03	35757151	0.44	T3(2014) T2(2015)	5.04e-05	3.46	-0.13
ss715585771	Gm03	36914473	0.47	T3(2014)	7.38e-05	3.31	-0.1
ss715585802	Gm03	37335519	0.24	T1/T3 (2014)	0.000226	2.86	-0.11
ss715592632	Gm05	21750	0.38	S1_2015	0.000194	2.86	-0.53
ss715592610	Gm05	201448	0.33	T1_2015	1.9e-05	3.63	0.11
ss715590252	Gm05	4279074	0.38	S2_HD	0.000606	1.04	0.05
ss715590584	Gm05	31233444	0.37	T3_HD	0.000275	2.73	0.08
ss715590607	Gm05	31367025	0.5	S2_HD	0.000583	1.9	0.46
ss715591104	Gm05	35086840	0.3	S1_2014 S2_HD	0.000134	3.01	0.52
ss715591232	Gm05	35952349	0.22	T1/T3/S1_2014	2.86e-05	3.69	-0.12
ss715591489	Gm05	37716147	0.17	T1_HD	0.000148	2.91	0.1
ss715594427	Gm06	4255304	0.06	T1_HD	0.000145	2.91	0.17
ss715598771	Gm07	8193257	0.47	T2/T3/S2_2015 S2_HD	2.95e-05	3.42	0.13
ss715598800	Gm07	8340694	0.34	T1_2014	0.000542	2.44	0.05
ss715597806	Gm07	38690694	0.38	S1_2014	0.000235	2.79	-0.73
ss715602350	Gm08	46181896	0.16	T3_2014	0.000173	2.96	0.13
ss715604796	Gm09	4459225	0.25	T2/T3_HD	9.36e-05	3.1	0.09
ss715605185	Gm09	5793734	0.43	T3_HD	0.000128	3.03	-0.08
ss715603279	Gm09	21825749	0.08	T3_HD	0.000235	2.79	-0.14
ss715607232	Gm10	42986781	0.46	T1/S1_2014	3.97e-05	3.46	-0.69
ss715610461	Gm11	34675878	0.38	T1_2014 S2_HD	0.00067	2.21	0.69
ss715613513	Gm12	8000312	0.36	T2/T3/S1/S2_2014	1.38e-05	3.99	-0.13
ss715612970	Gm12	39441479	0.3	T1/T2/S1_2014	1.26e-05	3.97	0.09
ss715615420	Gm13	33422715	0.47	S1_2014	8.12e-05	3.21	-0.72
ss715616919	Gm13	15377081	0.46	T1_HD	0.000283	2.66	0.09
ss715616910	Gm13	15495491	0.32	T1_HD	0.000284	2.65	-0.08
ss715614176	Gm13	25293894	0.27	T2/S1_2015	6.62e-05	3.12	0.11
ss715614651	Gm13	28532584	0.06	T3_2014	0.000158	3	0.18
ss715618605	Gm14	3886911	0.41	S2_HD	0.00011	0.65	-0.48
ss715618061	Gm14	2324075	0.41	T1_2014	5.51e-05	0.81	0.03
ss715620536	Gm15	13088176	0.48	S1_2015	1.97e-05	3.76	-0.65
ss715623016	Gm15	7403671	0.18	S2_HD	0.00013	1	0.06
ss715623051	Gm15	7670100	0.37	S2_HD	0.000573	0.67	-0.05
ss715622360	Gm15	48542303	0.08	S2_HD	9.26e-05	0.67	0.08
ss715622340	Gm15	48414067	0.17	T3_2014	0.000125	3.09	0.12
ss715624323	Gm16	30714729	0.12	T1/T3/S2_2014	6.05e-05	3.39	0.14
ss715624913	Gm16	36916624	0.26	T3/S2_HD	0.000358	2.62	0.07
ss715627069	Gm17	36524921	0.15	T3_HD	0.000107	3.1	0.11
ss715631914	Gm18	53563081	0.33	T1_HD	0.000242	2.72	-0.07
ss715632499	Gm18	6241552	0.07	T2/T3_HD	0.000131	3.02	0.13
ss715634937	Gm19	40078646	0.46	S1_HD	0.0001	3.13	-0.55
ss715637112	Gm20	26325	0.39	S1_2015	0.000163	2.92	-0.64
1Shown are based on the experiment give the lowest P values.
2Respect to minor allele
