# Supplementary material for: Deconstructing the genetic architecture of iron deficiency chlorosis in soybean using genome-wide approaches
Source: BMC Plant Biol. 2020 Jan 28;20:42. doi: 10.1186/s12870-020-2237-5 (PMC6988307; doi:10.1186/s12870-020-2237-5)
Supplement: Supplementary file 7 — Additional file 7. Characterization of candidate genes in GWAS QTL. [file 12870_2020_2237_MOESM7_ESM.xlsx]

## Sheet: Additional file 7
Additional file 7: Characterization of candidate genes in GWAS QTL. SNP range and number of conditions of significance refers to Supplemental Table 3. Gene identifier refers to Glycine max version 2 release. For more information see http://www.phytozome.net/soybean.php. The top descriptive Uniref100 BlastP hit was determined via BLASTP of of primary proteins against Uniref100 (version 11/26/2012)…
SNP Range	Number of Conditions of Significance	Gene Identifier (Williams.a2.v1)	Top Descriptive Uniref100 BLASTP Hit	Top Descriptive Uniref100 E-value	Top Arabidopsis (TAIR10) BLASTP Hit	Top Arabidopsis (TAIR10) E-value	Moran Lauter et al. 2019				Moran Lauter et al. 2014		Atwood et al. 2014
							Expression: Clark Leaves 60 Min Log2 FC (Fe-/Fe+)	Expression: Clark Leaves 120 Min Log2 FC (Fe-/Fe+)	Expression: Clark Roots 30 Min Log2 FC (Fe-/Fe+)	Expression: Clark Roots 60 Min Log2 FC (Fe-/Fe+)	Expression: Clark Leaves 6H Log2 FC (Fe-/Fe+)	Expression: Clark Roots 1H Log2 FC (Fe-/Fe+)	Expression: IsoClark Leaves 3 weeks Log2FC (GmRPA3 silenced/Conrol)
ss715580306..ss715580310	1	Glyma.01G193200	UniRef100_G7K3T6 Formin-like protein n=1 Tax=Medicago truncatula RepID=G7K3T6_MEDTR	0	AT5G67470.1|Symbols:ATFH6, FH6|formin homolog 6|chr5:26926835-26930212 FORWARD LENGTH=899	0
ss715580306..ss715580310	1	Glyma.01G193300	UniRef100_G7K3T4 Speckle-type POZ protein-like B n=1 Tax=Medicago truncatula RepID=G7K3T4_MEDTR	0	AT5G67480.2|Symbols:BT4|BTB and TAZ domain protein 4|chr5:26931055-26932529 REVERSE LENGTH=383	5e-160
ss715580306..ss715580310	1	Glyma.01G193400	UniRef100_G7K3T3 Cyclin-D5-1 n=1 Tax=Medicago truncatula RepID=G7K3T3_MEDTR	5e-140	AT4G37630.2|Symbols:CYCD5;1|cyclin d5;1|chr4:17679497-17680788 FORWARD LENGTH=321	7e-53
ss715582141..ss715582158	1	Glyma.02G042900	UniRef100_Q6UY57 Lectin-like receptor kinase n=1 Tax=Medicago truncatula RepID=Q6UY57_MEDTR	0	AT5G10530.1|Symbols:|Concanavalin A-like lectin protein kinase family protein|chr5:3324978-3326933 REVERSE LENGTH=651	2e-158
ss715582141..ss715582158	1	Glyma.02G043000	UniRef100_C6ZRW0 Lectin-like receptor kinase n=1 Tax=Glycine max RepID=C6ZRW0_SOYBN	0	AT5G10530.1|Symbols:|Concanavalin A-like lectin protein kinase family protein|chr5:3324978-3326933 REVERSE LENGTH=651	8e-127
ss715582141..ss715582158	1	Glyma.02G043100	NA	NA	AT4G35660.1|Symbols:|Arabidopsis protein of unknown function (DUF241)|chr4:16912792-16913658 FORWARD LENGTH=288	7e-49
ss715582141..ss715582158	1	Glyma.02G043200	UniRef100_G7LA89 IST1-like protein n=1 Tax=Medicago truncatula RepID=G7LA89_MEDTR	0	AT4G35730.1|Symbols:|Regulator of Vps4 activity in the MVB pathway protein|chr4:16931111-16933241 FORWARD LENGTH=466	1e-145		-2.57175
ss715582141..ss715582158	1	Glyma.02G043300	UniRef100_G7LA92 GDSL esterase/lipase n=1 Tax=Medicago truncatula RepID=G7LA92_MEDTR	3e-176	AT5G41890.1|Symbols:|GDSL-like Lipase/Acylhydrolase superfamily protein|chr5:16764292-16766680 REVERSE LENGTH=375	4e-60
ss715582141..ss715582158	1	Glyma.02G043400	UniRef100_G7LA94 Conserved oligomeric Golgi complex subunit n=1 Tax=Medicago truncatula RepID=G7LA94_MEDTR	0	AT5G11980.1|Symbols:|conserved oligomeric Golgi complex component-related / COG complex component-related|chr5:3868809-3872146 REVERSE LENGTH=569	0
ss715582141..ss715582158	1	Glyma.02G043500	UniRef100_G7LA96 F-box family protein n=1 Tax=Medicago truncatula RepID=G7LA96_MEDTR	0	AT2G17030.1|Symbols:|F-box family protein with a domain of unknown function (DUF295)|chr2:7399108-7400650 FORWARD LENGTH=407	1e-40							1.42633
ss715582794..ss715582803	2	Glyma.02G049800	UniRef100_G7LCY9 Heterogeneous nuclear ribonucleoprotein Q n=1 Tax=Medicago truncatula RepID=G7LCY9_MEDTR	0	AT2G44710.1|Symbols:|RNA-binding (RRM/RBD/RNP motifs) family protein|chr2:18432902-18436629 FORWARD LENGTH=809	5e-98			1.71593	1.37254
ss715582794..ss715582803	2	Glyma.02G049900	NA	NA	NA	NA
ss715582794..ss715582803	2	Glyma.02G050000	NA	NA	NA	NA
ss715583739..ss715583747	5	Glyma.02G074500	UniRef100_B9MW63 Forkhead-associated domain-containing family protein n=1 Tax=Populus trichocarpa RepID=B9MW63_POPTR	8e-103	AT1G34355.1|Symbols:ATPS1, PS1|forkhead-associated (FHA) domain-containing protein|chr1:12536497-12541730 FORWARD LENGTH=1477	7e-77		-2.87307
ss715583739..ss715583747	5	Glyma.02G074600	UniRef100_K7TU64 Transmembrane protein 18 n=2 Tax=Zea mays RepID=K7TU64_MAIZE	7e-74	AT1G34350.1|Symbols:|unknown protein; Has 192 Blast hits to 192 proteins in 79 species: Archae - 0; Bacteria - 0; Metazoa - 104; Fungi - 0; Plants - 60; Viruses - 0; Other Eukaryotes - 28 (source: NCBI BLink).|chr1:12534585-12535927 FORWARD LENGTH=163	5e-85
ss715583739..ss715583747	5	Glyma.02G074700	UniRef100_G7K7L0 Receptor protein kinase-like protein n=1 Tax=Medicago truncatula RepID=G7K7L0_MEDTR	6e-40	AT3G47570.1|Symbols:|Leucine-rich repeat protein kinase family protein|chr3:17527611-17530748 FORWARD LENGTH=1010	3e-15
ss715583739..ss715583747	5	Glyma.02G074800	UniRef100_G7IAF8 Protein SCARECROW n=1 Tax=Medicago truncatula RepID=G7IAF8_MEDTR	0	AT1G14920.1|Symbols:GAI, RGA2|GRAS family transcription factor family protein|chr1:5149414-5151015 FORWARD LENGTH=533	7e-53
ss715583739..ss715583747	5	Glyma.02G074900	UniRef100_A2Q681 Ribonuclease H n=1 Tax=Medicago truncatula RepID=A2Q681_MEDTR	4e-14	NA	NA
ss715583739..ss715583747	5	Glyma.02G075000	UniRef100_A3DSX3 Sucrose transport protein SUT1 n=1 Tax=Phaseolus vulgaris RepID=A3DSX3_PHAVU	0	AT1G22710.1|Symbols:SUC2, SUT1, ATSUC2|sucrose-proton symporter 2|chr1:8030911-8032970 REVERSE LENGTH=512	0			1.71771
ss715583739..ss715583747	5	Glyma.02G075100	UniRef100_A3DSX4 Sucrose transport protein SUF1 n=3 Tax=Phaseolus vulgaris RepID=A3DSX4_PHAVU	0	AT1G22710.1|Symbols:SUC2, SUT1, ATSUC2|sucrose-proton symporter 2|chr1:8030911-8032970 REVERSE LENGTH=512	0			0.777774
ss715585424..ss715585430	3	Glyma.03G127900	UniRef100_G7KQT1 Proton-coupled amino acid transporter n=2 Tax=Medicago truncatula RepID=G7KQT1_MEDTR	8e-83	AT2G41190.1|Symbols:|Transmembrane amino acid transporter family protein|chr2:17167561-17170145 REVERSE LENGTH=536	5e-82			0.69
ss715585424..ss715585430	3	Glyma.03G128000	UniRef100_M7YD12 UDP-galactose:fucoside alpha-3-galactosyltransferase n=1 Tax=Triticum urartu RepID=M7YD12_TRIUA	2e-17	AT2G41200.1|Symbols:|unknown protein; Has 26 Blast hits to 26 proteins in 11 species: Archae - 0; Bacteria - 0; Metazoa - 0; Fungi - 0; Plants - 26; Viruses - 0; Other Eukaryotes - 0 (source: NCBI BLink).|chr2:17171657-17172929 FORWARD LENGTH=161	1e-24
ss715585424..ss715585430	3	Glyma.03G128100	UniRef100_Q2HW52 Phosphatidylinositol-4-phosphate 5-kinase n=1 Tax=Medicago truncatula RepID=Q2HW52_MEDTR	0	AT3G56960.1|Symbols:PIP5K4|phosphatidyl inositol monophosphate 5 kinase 4|chr3:21080957-21083885 FORWARD LENGTH=779	0
ss715585424..ss715585430	3	Glyma.03G128200	UniRef100_G7KQS1 TGA transcription factor n=3 Tax=Medicago truncatula RepID=G7KQS1_MEDTR	4e-157	AT3G12250.5|Symbols:TGA6, BZIP45|TGACG motif-binding factor 6|chr3:3906636-3908583 FORWARD LENGTH=303	5e-125			0.628339
ss715585424..ss715585430	3	Glyma.03G128300	UniRef100_G7KQT5 Ferredoxin-dependent glutamate synthase n=2 Tax=Medicago RepID=G7KQT5_MEDTR	0	AT5G04140.1|Symbols:GLU1, GLS1, GLUS, FD-GOGAT|glutamate synthase 1|chr5:1130031-1138186 FORWARD LENGTH=1622	0			0.94081
ss715585437..ss715585445	7	Glyma.03G128500	NA	NA	NA	NA
ss715585437..ss715585445	7	Glyma.03G128600	UniRef100_G8GTP2 BTB/POZ ankyrin repeat protein n=1 Tax=Glycine max RepID=G8GTP2_SOYBN	0	AT2G41370.1|Symbols:BOP2|Ankyrin repeat family protein / BTB/POZ domain-containing protein|chr2:17238019-17240203 REVERSE LENGTH=491	0
ss715585437..ss715585445	7	Glyma.03G128700	NA	NA	AT5G04080.1|Symbols:|unknown protein; FUNCTIONS IN: molecular_function unknown; INVOLVED IN: biological_process unknown; LOCATED IN: plasma membrane; EXPRESSED IN: 16 plant structures; EXPRESSED DURING: 9 growth stages; Has 115 Blast hits to 115 proteins in 16 species: Archae - 0; Bacteria - 0; Metazoa - 0; Fungi - 5; Plants - 110; Viruses - 0; Other Eukaryotes - 0 (source: NCBI BLink).|chr5:1104…	4e-13
ss715585437..ss715585445	7	Glyma.03G128800	UniRef100_Q2HW59 Cellular retinaldehyde-binding/triple function, C-terminal n=1 Tax=Medicago truncatula RepID=Q2HW59_MEDTR	2e-147	AT3G10210.1|Symbols:|SEC14 cytosolic factor family protein / phosphoglyceride transfer family protein|chr3:3160416-3161579 REVERSE LENGTH=237	2e-122
ss715585449..ss715585453	7	Glyma.03G129300	UniRef100_K7W5F3 Embryo-abundant protein EMB n=1 Tax=Phaseolus vulgaris RepID=K7W5F3_PHAVU	2e-140	AT2G41380.1|Symbols:|S-adenosyl-L-methionine-dependent methyltransferases superfamily protein|chr2:17251981-17252886 FORWARD LENGTH=269	1e-118					2.47666
ss715585449..ss715585453	7	Glyma.03G129400	UniRef100_A2Q2Z4 Mitochondrial fission 1 protein n=1 Tax=Medicago truncatula RepID=A2Q2Z4_MEDTR	2e-103	AT3G57090.1|Symbols:BIGYIN, FIS1A|Tetratricopeptide repeat (TPR)-like superfamily protein|chr3:21128627-21129981 FORWARD LENGTH=170	6e-81			-1.15972
ss715585449..ss715585453	7	Glyma.03G129500	UniRef100_A2Q2Z5 DNA-directed RNA polymerases I, II, and III subunit RPABC1 n=1 Tax=Medicago truncatula RepID=A2Q2Z5_MEDTR	4e-126	AT3G57080.1|Symbols:RPB5B, NRPE5|Eukaryotic rpb5 RNA polymerase subunit family protein|chr3:21125878-21127470 FORWARD LENGTH=222	3e-99
ss715585465..ss715585470	12	Glyma.03G130300	UniRef100_G7KRP6 Phosphoglycolate phosphatase n=1 Tax=Medicago truncatula RepID=G7KRP6_MEDTR	3e-157	AT2G41250.1|Symbols:|Haloacid dehalogenase-like hydrolase (HAD) superfamily protein|chr2:17200862-17202551 REVERSE LENGTH=290	1e-130
ss715585465..ss715585470	12	Glyma.03G130400	UniRef100_G7KRQ0 Transcription factor ORG2 n=1 Tax=Medicago truncatula RepID=G7KRQ0_MEDTR	2e-73	AT3G56970.1|Symbols:BHLH038, ORG2|basic helix-loop-helix (bHLH) DNA-binding superfamily protein|chr3:21084204-21085094 REVERSE LENGTH=253	1e-51			2.44274
ss715585465..ss715585470	12	Glyma.03G130500	NA	NA	NA	NA
ss715585470..ss715585477	4	Glyma.03G130600	UniRef100_G7KRQ0 Transcription factor ORG2 n=1 Tax=Medicago truncatula RepID=G7KRQ0_MEDTR	1e-72	AT3G56970.1|Symbols:BHLH038, ORG2|basic helix-loop-helix (bHLH) DNA-binding superfamily protein|chr3:21084204-21085094 REVERSE LENGTH=253	5e-52			0.954794			1.28861
ss715585470..ss715585477	4	Glyma.03G130700	NA	NA	NA	NA
ss715585482..ss715585491	11	Glyma.03G130800	UniRef100_A9PIE9 Calmodulin-like family protein n=1 Tax=Populus trichocarpa RepID=A9PIE9_POPTR	8e-63	AT3G10190.1|Symbols:|Calcium-binding EF-hand family protein|chr3:3155309-3155938 FORWARD LENGTH=209	2e-57
ss715585482..ss715585491	11	Glyma.03G130900	UniRef100_G7IDS5 Patatin-like phospholipase domain-containing protein n=1 Tax=Medicago truncatula RepID=G7IDS5_MEDTR	0	AT5G04040.1|Symbols:SDP1|Patatin-like phospholipase family protein|chr5:1090346-1093003 FORWARD LENGTH=825	0		-1.7102
ss715585482..ss715585491	11	Glyma.03G131000	UniRef100_G7KRQ7 Pathogen-induced calmodulin-binding protein n=1 Tax=Medicago truncatula RepID=G7KRQ7_MEDTR	0	AT5G04020.1|Symbols:|calmodulin binding|chr5:1081980-1086546 REVERSE LENGTH=1495	2e-28			0.637253				1.14995
ss715585482..ss715585491	11	Glyma.03G131100	UniRef100_G7KRQ8 UDP-sulfoquinovose synthase n=3 Tax=Medicago truncatula RepID=G7KRQ8_MEDTR	0	AT4G33030.1|Symbols:SQD1|sulfoquinovosyldiacylglycerol 1|chr4:15936051-15937566 FORWARD LENGTH=477	0		-1.08	0.836037
ss715585482..ss715585491	11	Glyma.03G131200	UniRef100_Q2HRI0 Gibberellin 20 oxidase n=1 Tax=Medicago truncatula RepID=Q2HRI0_MEDTR	3e-163	AT1G52800.1|Symbols:|2-oxoglutarate (2OG) and Fe(II)-dependent oxygenase superfamily protein|chr1:19664044-19665362 FORWARD LENGTH=314	1e-90			1.02911
ss715585482..ss715585491	11	Glyma.03G131300	NA	NA	NA	NA
ss715585497..ss715585505	6	Glyma.03G132000	UniRef100_Q8W4I6 GTP binding protein BRASSINAZOLE INSENSITIVE PALE GREEN 2 n=1 Tax=Arabidopsis thaliana RepID=Q8W4I6_ARATH	0	AT3G57180.1|Symbols:BPG2|P-loop containing nucleoside triphosphate hydrolases superfamily protein|chr3:21163663-21166006 REVERSE LENGTH=660	0
ss715585497..ss715585505	6	Glyma.03G132100	NA	NA	NA	NA
ss715585497..ss715585505	6	Glyma.03G132200	UniRef100_G7KSJ5 Mediator of DNA damage checkpoint protein n=1 Tax=Medicago truncatula RepID=G7KSJ5_MEDTR	0	AT2G41450.1|Symbols:|N-acetyltransferases;N-acetyltransferases|chr2:17278190-17281637 FORWARD LENGTH=612	0
ss715585497..ss715585505	6	Glyma.03G132300	UniRef100_G7J1N7 SDL-1 protein n=1 Tax=Medicago truncatula RepID=G7J1N7_MEDTR	0	AT3G08550.1|Symbols:ELD1, ABI8, KOB1|elongation defective 1 protein / ELD1 protein|chr3:2596513-2599515 FORWARD LENGTH=533	0
ss715585515..ss715585521	6	Glyma.03G133100	UniRef100_B6SYV0 Histone H3 n=1 Tax=Zea mays RepID=B6SYV0_MAIZE	8e-67	AT5G65360.1|Symbols:|Histone superfamily protein|chr5:26120099-26120509 REVERSE LENGTH=136	7e-67
ss715585515..ss715585521	6	Glyma.03G133200	UniRef100_Q7XQN3 OSJNBa0089K21.3 protein n=2 Tax=Oryza sativa RepID=Q7XQN3_ORYSJ	1e-40	AT3G57280.1|Symbols:|Transmembrane proteins 14C|chr3:21193960-21195547 FORWARD LENGTH=226	2e-80
ss715585515..ss715585521	6	Glyma.03G133300	UniRef100_H9D2G5 Cytokinin dehydrogenase 1 n=1 Tax=Glycine max RepID=H9D2G5_SOYBN	0	AT2G41510.1|Symbols:ATCKX1, CKX1|cytokinin oxidase/dehydrogenase 1|chr2:17314626-17316861 FORWARD LENGTH=575	0
ss715585515..ss715585521	6	Glyma.03G133400	NA	NA	AT5G04000.1|Symbols:|unknown protein; Has 1807 Blast hits to 1807 proteins in 277 species: Archae - 0; Bacteria - 0; Metazoa - 736; Fungi - 347; Plants - 385; Viruses - 0; Other Eukaryotes - 339 (source: NCBI BLink).|chr5:1079305-1079732 REVERSE LENGTH=116	2e-29
ss715585612..ss715585614	2	Glyma.03G139600	UniRef100_V5N8V1 Mitochondrion heat shock 22 kDa protein n=1 Tax=Phaseolus vulgaris RepID=V5N8V1_PHAVU	5e-27	AT4G25200.1|Symbols:ATHSP23.6-MITO, HSP23.6-MITO|mitochondrion-localized small heat shock protein 23.6|chr4:12917089-12917858 FORWARD LENGTH=210	4e-12
ss715585612..ss715585614	2	Glyma.03G139700	UniRef100_Q2Z1Y8 1-acyl-sn-glycerol-3-phosphate acyltransferase n=1 Tax=Prunus mume RepID=Q2Z1Y8_PRUMU	0	AT3G57650.1|Symbols:LPAT2|lysophosphatidyl acyltransferase 2|chr3:21349751-21352839 FORWARD LENGTH=389	0
ss715585612..ss715585614	2	Glyma.03G139800	UniRef100_B9II50 Zinc finger family protein n=1 Tax=Populus trichocarpa RepID=B9II50_POPTR	2e-168	AT3G57670.1|Symbols:NTT, WIP2|C2H2-type zinc finger family protein|chr3:21370936-21373121 FORWARD LENGTH=383	4e-146						1.36667
ss715585612..ss715585614	2	Glyma.03G139900	NA	NA	NA	NA			-1.99304
ss715585621..ss715585625	1	Glyma.03G140800	UniRef100_B2ZP47 PLETHORA 2 n=1 Tax=Glycine max RepID=B2ZP47_SOYBN	9e-16	AT1G51190.1|Symbols:PLT2|Integrase-type DNA-binding superfamily protein|chr1:18977517-18980305 FORWARD LENGTH=568	6e-18
ss715585621..ss715585625	1	Glyma.03G140900	UniRef100_Q9SLC7 Nucleolar protein gar2-like protein n=3 Tax=Arabidopsis thaliana RepID=Q9SLC7_ARATH	0	AT2G42320.2|Symbols:|nucleolar protein gar2-related|chr2:17628102-17630657 FORWARD LENGTH=669	0
ss715585627..ss715585631	1	Glyma.03G141200	UniRef100_C7SQI9 BHLH transcription factor PTF1 n=1 Tax=Glycine max RepID=C7SQI9_SOYBN	0	AT3G57800.2|Symbols:|basic helix-loop-helix (bHLH) DNA-binding superfamily protein|chr3:21408034-21411321 REVERSE LENGTH=379	2e-98
ss715585627..ss715585631	1	Glyma.03G141300	UniRef100_L8E843 30S ribosomal protein S12, chloroplastic n=1 Tax=Tectona grandis RepID=L8E843_TECGR	6e-14	ATCG00905.1|Symbols:RPS12C, RPS12|ribosomal protein S12C|chrC:97999-98793 REVERSE LENGTH=123	9e-14
ss715585627..ss715585631	1	Glyma.03G141400	NA	NA	NA	NA
ss715585634..ss715585636	2	Glyma.03G141500	UniRef100_A2Q3F1 Cornichon n=1 Tax=Medicago truncatula RepID=A2Q3F1_MEDTR	2e-57	AT3G12180.1|Symbols:|Cornichon family protein|chr3:3883464-3884570 FORWARD LENGTH=146	1e-38		2.9988
ss715585634..ss715585636	2	Glyma.03G141600	UniRef100_B9II33 Leucine-rich repeat transmembrane protein kinase n=1 Tax=Populus trichocarpa RepID=B9II33_POPTR	0	AT3G57830.1|Symbols:|Leucine-rich repeat protein kinase family protein|chr3:21419778-21422320 FORWARD LENGTH=662	0		1.08385
ss715585668..ss715585673	1	Glyma.03G144500	UniRef100_Q5FB99 Microsomal omega-6 fatty acid desaturase n=1 Tax=Glycine max RepID=Q5FB99_SOYBN	0	AT3G12120.2|Symbols:FAD2|fatty acid desaturase 2|chr3:3860592-3861743 REVERSE LENGTH=383	0							-0.795348
ss715585668..ss715585673	1	Glyma.03G144600	UniRef100_G7KVD6 DNA polymerase delta small subunit n=1 Tax=Medicago truncatula RepID=G7KVD6_MEDTR	0	AT2G42120.2|Symbols:POLD2|DNA polymerase delta small subunit|chr2:17563282-17565965 REVERSE LENGTH=440	0
ss715585668..ss715585673	1	Glyma.03G144700	UniRef100_Q9SNL4 ESTs AU078251(R0889) n=1 Tax=Oryza sativa subsp. japonica RepID=Q9SNL4_ORYSJ	1e-08	AT2G42110.1|Symbols:|unknown protein; Has 27 Blast hits to 27 proteins in 11 species: Archae - 0; Bacteria - 0; Metazoa - 0; Fungi - 0; Plants - 25; Viruses - 0; Other Eukaryotes - 2 (source: NCBI BLink).|chr2:17562234-17562732 REVERSE LENGTH=137	7e-32
ss715585677..ss715585681	1	Glyma.03G144900	UniRef100_P93739 DNAJ heat shock N-terminal domain-containing protein n=1 Tax=Arabidopsis thaliana RepID=P93739_ARATH	8e-24	AT2G42080.1|Symbols:|Chaperone DnaJ-domain superfamily protein|chr2:17553409-17555475 REVERSE LENGTH=263	9e-27
ss715585677..ss715585681	1	Glyma.03G145000	UniRef100_G7KVE3 Nudix hydrolase n=2 Tax=Medicago truncatula RepID=G7KVE3_MEDTR	9e-152	AT2G42070.1|Symbols:ATNUDT23, ATNUDX23, NUDX23|nudix hydrolase homolog 23|chr2:17549669-17551066 REVERSE LENGTH=280	1e-121
ss715585677..ss715585681	1	Glyma.03G145100	NA	NA	NA	NA
ss715585677..ss715585681	1	Glyma.03G145200	UniRef100_G7KVE4 Metal tolerance protein n=1 Tax=Medicago truncatula RepID=G7KVE4_MEDTR	0	AT3G12100.1|Symbols:|Cation efflux family protein|chr3:3854741-3857270 REVERSE LENGTH=393	8e-174
ss715585677..ss715585681	1	Glyma.03G145300	UniRef100_B9II94 DC1 domain-containing family protein n=1 Tax=Populus trichocarpa RepID=B9II94_POPTR	3e-93	AT5G45730.1|Symbols:|Cysteine/Histidine-rich C1 domain family protein|chr5:18551976-18553658 FORWARD LENGTH=560	5e-64
ss715585767..ss715585772	1	Glyma.03G153400	UniRef100_Q9SY06 Protein FANTASTIC FOUR 1 n=1 Tax=Arabidopsis thaliana RepID=FAF1_ARATH	3e-21	AT4G02810.1|Symbols:|Protein of unknown function (DUF3049)|chr4:1256253-1257068 FORWARD LENGTH=271	4e-24
ss715585767..ss715585772	1	Glyma.03G153500	NA	NA	NA	NA
ss715585767..ss715585772	1	Glyma.03G153600	UniRef100_Q01MD0 H0209A05.2 protein n=2 Tax=Oryza sativa RepID=Q01MD0_ORYSA	2e-73	AT4G02800.1|Symbols:|unknown protein; FUNCTIONS IN: molecular_function unknown; INVOLVED IN: biological_process unknown; LOCATED IN: chloroplast; EXPRESSED IN: 16 plant structures; EXPRESSED DURING: 9 growth stages; BEST Arabidopsis thaliana protein match is: unknown protein (TAIR:AT5G01970.1); Has 3209 Blast hits to 2720 proteins in 308 species: Archae - 13; Bacteria - 213; Metazoa - 1207; Fungi…	2e-97
ss715585767..ss715585772	1	Glyma.03G153700	UniRef100_Q84RQ3 Sucrose transporter 4 protein n=1 Tax=Lotus japonicus RepID=Q84RQ3_LOTJA	2e-33	AT1G09960.1|Symbols:SUT4, ATSUT4, SUC4, ATSUC4|sucrose transporter 4|chr1:3244258-3246718 FORWARD LENGTH=510	4e-26
ss715585767..ss715585772	1	Glyma.03G153800	UniRef100_B9H885 Cyclin family protein n=1 Tax=Populus trichocarpa RepID=B9H885_POPTR	2e-111	AT3G63120.1|Symbols:CYCP1;1|cyclin p1;1|chr3:23323143-23323893 REVERSE LENGTH=221	4e-62
ss715585767..ss715585772	1	Glyma.03G153900	UniRef100_B9H886 GTP-binding family protein n=1 Tax=Populus trichocarpa RepID=B9H886_POPTR	4e-136	AT4G02790.1|Symbols:|GTP-binding family protein|chr4:1247416-1249351 FORWARD LENGTH=372	2e-124
ss715585767..ss715585772	1	Glyma.03G154000	UniRef100_M9WPN1 PIB25 armadillo repeat protein n=1 Tax=Petunia hybrida RepID=M9WPN1_PETHY	0	AT5G19330.1|Symbols:ARIA|ARM repeat protein interacting with ABF2|chr5:6508095-6512701 REVERSE LENGTH=710	0		-3.56094
ss715585767..ss715585772	1	Glyma.03G154100	NA	NA	NA	NA
ss715585801..ss715585803	2	Glyma.03G157900	UniRef100_B9H8E5 Peptidyl-prolyl cis-trans isomerase n=1 Tax=Populus trichocarpa RepID=B9H8E5_POPTR	1e-165	AT3G63400.3|Symbols:|Cyclophilin-like peptidyl-prolyl cis-trans isomerase family protein|chr3:23412449-23415435 FORWARD LENGTH=570	3e-106
NA..ss715592623	1	Glyma.05G000100	UniRef100_Q949T8 Histone-lysine N-methyltransferase ASHR3 n=1 Tax=Arabidopsis thaliana RepID=ASHR3_ARATH	8e-23	AT4G30860.1|Symbols:ASHR3, SDG4|SET domain group 4|chr4:15024546-15027427 FORWARD LENGTH=497	9e-26
NA..ss715592623	1	Glyma.05G000200	UniRef100_Q5KR50 Sphingosine kinase n=1 Tax=Lotus japonicus RepID=Q5KR50_LOTJA	0	AT5G23450.2|Symbols:ATLCBK1, LCBK1|long-chain base (LCB) kinase 1|chr5:7905041-7908960 REVERSE LENGTH=763	0
NA..ss715592623	1	Glyma.05G000300	UniRef100_H2EW20 Lipoic acid synthase n=1 Tax=Jatropha curcas RepID=H2EW20_JATCU	2e-36	AT5G08410.1|Symbols:FTRA2|ferredoxin/thioredoxin reductase subunit A (variable subunit) 2|chr5:2709974-2710528 REVERSE LENGTH=184	1e-33
NA..ss715592623	1	Glyma.05G000400	UniRef100_M7YNK8 Protease Do-like 10, mitochondrial n=1 Tax=Triticum urartu RepID=M7YNK8_TRIUA	6e-51	AT5G36950.1|Symbols:DegP10|DegP protease 10|chr5:14594992-14598216 FORWARD LENGTH=586	1e-52			-1.05886
NA..ss715592623	1	Glyma.05G000500	NA	NA	NA	NA
NA..ss715592623	1	Glyma.05G000600	UniRef100_K7KNR2 Katanin p80 WD40 repeat-containing subunit B1 homolog n=1 Tax=Glycine max RepID=K7KNR2_SOYBN	0	AT5G08390.1|Symbols:|Transducin/WD40 repeat-like superfamily protein|chr5:2701448-2706910 FORWARD LENGTH=839	0
NA..ss715592623	1	Glyma.05G000700	UniRef100_Q42806 Pyruvate kinase, cytosolic isozyme n=1 Tax=Glycine max RepID=KPYC_SOYBN	0	AT5G08570.1|Symbols:|Pyruvate kinase family protein|chr5:2778433-2780300 FORWARD LENGTH=510	0
NA..ss715592623	1	Glyma.05G000800	UniRef100_Q2Z1Y5 Pm52 protein n=1 Tax=Prunus mume RepID=Q2Z1Y5_PRUMU	1e-23	AT1G08580.1|Symbols:|unknown protein; Has 39 Blast hits to 39 proteins in 15 species: Archae - 0; Bacteria - 0; Metazoa - 0; Fungi - 0; Plants - 35; Viruses - 0; Other Eukaryotes - 4 (source: NCBI BLink).|chr1:2715296-2716351 REVERSE LENGTH=123	3e-27
NA..ss715592623	1	Glyma.05G000900	UniRef100_F6M9X4 Actin n=1 Tax=Platycodon grandiflorus RepID=F6M9X4_9ASTR	0	AT3G12110.1|Symbols:ACT11|actin-11|chr3:3858116-3859609 FORWARD LENGTH=377	0			-0.823092				-0.903378
NA..ss715592623	1	Glyma.05G001000	UniRef100_UPI0001936BA1 methionyl-trna formyltransferase n=1 Tax=Populus trichocarpa RepID=UPI0001936BA1	2e-179	AT1G66520.1|Symbols:pde194|formyltransferase, putative|chr1:24816330-24818693 REVERSE LENGTH=355	3e-174
NA..ss715592623	1	Glyma.05G001100	UniRef100_O48879 Ribosomal protein L22 (Fragment) n=1 Tax=Glycine max RepID=O48879_SOYBN	3e-113	ATCG00810.1|Symbols:RPL22|ribosomal protein L22|chrC:83467-83949 REVERSE LENGTH=160	7e-47			-0.836359
NA..ss715592623	1	Glyma.05G001200	UniRef100_P48724 Eukaryotic translation initiation factor 5 n=1 Tax=Phaseolus vulgaris RepID=IF5_PHAVU	0	AT1G36730.1|Symbols:|Translation initiation factor IF2/IF5|chr1:13898706-13900025 REVERSE LENGTH=439	3e-177
NA..ss715592623	1	Glyma.05G001300	UniRef100_I1N5M3 Elongation factor Ts n=1 Tax=Glycine max RepID=I1N5M3_SOYBN	8e-86	AT4G11120.1|Symbols:|translation elongation factor Ts (EF-Ts), putative|chr4:6778066-6779934 FORWARD LENGTH=395	2e-59
ss715592620..ss715592614	1	Glyma.05G001700	UniRef100_I1K1N6 MATE efflux family protein n=1 Tax=Glycine max RepID=I1K1N6_SOYBN	0	AT1G71140.1|Symbols:|MATE efflux family protein|chr1:26824762-26826748 FORWARD LENGTH=485	5e-173			0.928887
ss715592620..ss715592614	1	Glyma.05G001800	UniRef100_F4JTM2 Galacturonosyltransferase 3 n=1 Tax=Arabidopsis thaliana RepID=F4JTM2_ARATH	0	AT4G38270.2|Symbols:GAUT3|galacturonosyltransferase 3|chr4:17938433-17941410 FORWARD LENGTH=676	0			-0.596785
ss715592620..ss715592614	1	Glyma.05G001900	UniRef100_C6TL11 Methionine aminopeptidase 2 n=1 Tax=Glycine max RepID=C6TL11_SOYBN	0	AT3G59990.4|Symbols:MAP2B|methionine aminopeptidase 2B|chr3:22155921-22158551 REVERSE LENGTH=439	0
ss715592620..ss715592614	1	Glyma.05G002000	UniRef100_G7KV75 Protein PLASTID MOVEMENT IMPAIRED n=1 Tax=Medicago truncatula RepID=G7KV75_MEDTR	2e-133	AT1G66840.1|Symbols:PMI2, WEB2|Plant protein of unknown function (DUF827)|chr1:24933998-24936116 REVERSE LENGTH=607	4e-82
ss715592620..ss715592614	1	Glyma.05G002100	UniRef100_G7KV74 LisH domain and HEAT repeat-containing protein n=1 Tax=Medicago truncatula RepID=G7KV74_MEDTR	0	AT5G16210.1|Symbols:|HEAT repeat-containing protein|chr5:5290999-5297779 REVERSE LENGTH=1180	0
ss715592620..ss715592614	1	Glyma.05G002200	UniRef100_G7KV73 Non-specific lipid-transfer protein n=1 Tax=Medicago truncatula RepID=G7KV73_MEDTR	8e-35	AT3G18280.1|Symbols:|Bifunctional inhibitor/lipid-transfer protein/seed storage 2S albumin superfamily protein|chr3:6267102-6267392 FORWARD LENGTH=96	2e-31							1.13214
ss715592620..ss715592614	1	Glyma.05G002300	UniRef100_Q0WVR7 Pseudouridine synthase family protein n=1 Tax=Arabidopsis thaliana RepID=Q0WVR7_ARATH	0	AT5G14460.1|Symbols:|Pseudouridine synthase family protein|chr5:4660239-4662543 REVERSE LENGTH=540	0
ss715592612..Ss715592607	1	Glyma.05G002700	UniRef100_R4NG13 NAC transcription factor 093 n=1 Tax=Jatropha curcas RepID=R4NG13_JATCU	2e-142	AT3G01600.1|Symbols:anac044, NAC044|NAC domain containing protein 44|chr3:229365-231105 FORWARD LENGTH=370	1e-89
ss715592612..Ss715592607	1	Glyma.05G002800	UniRef100_Q9LT57 Genomic DNA, chromosome 3, P1 clone: MMJ24 n=1 Tax=Arabidopsis thaliana RepID=Q9LT57_ARATH	2e-162	AT3G27550.1|Symbols:|RNA-binding CRS1 / YhbY (CRM) domain protein|chr3:10208010-10209899 REVERSE LENGTH=491	2e-165
ss715592612..Ss715592607	1	Glyma.05G002900	UniRef100_G7KM98 Self-incompatibility protein n=1 Tax=Medicago truncatula RepID=G7KM98_MEDTR	6e-11	AT4G24974.1|Symbols:|Plant self-incompatibility protein S1 family|chr4:12842889-12843287 FORWARD LENGTH=132	2e-11
ss715590248..ss715590253	1	Glyma.05G047900	UniRef100_G0T436 Purple acid phosphatases n=1 Tax=Glycine max RepID=G0T436_SOYBN	0	AT5G50400.1|Symbols:ATPAP27, PAP27|purple acid phosphatase 27|chr5:20523575-20526231 REVERSE LENGTH=611	0
ss715590248..ss715590253	1	Glyma.05G048000	UniRef100_T2DNU9 ATP synthase delta chain chloroplastic-like protein n=1 Tax=Phaseolus vulgaris RepID=T2DNU9_PHAVU	2e-130	AT4G09650.1|Symbols:ATPD|ATP synthase delta-subunit gene|chr4:6100799-6101503 FORWARD LENGTH=234	1e-94							-0.84304
ss715590582..Ss715590612	2	Glyma.05G119400	UniRef100_G7INS5 F-box/kelch-repeat protein n=1 Tax=Medicago truncatula RepID=G7INS5_MEDTR	0	AT1G22040.1|Symbols:|Galactose oxidase/kelch repeat superfamily protein|chr1:7768370-7769797 FORWARD LENGTH=475	0
ss715590582..Ss715590612	2	Glyma.05G119500	UniRef100_Q94F62 BRASSINOSTEROID INSENSITIVE 1-associated receptor kinase 1 n=1 Tax=Arabidopsis thaliana RepID=BAK1_ARATH	0	AT4G33430.1|Symbols:BAK1, RKS10, SERK3, ELG, ATSERK3, ATBAK1|BRI1-associated receptor kinase|chr4:16086654-16090288 REVERSE LENGTH=615	0			1.09995				2.15814
ss715590582..Ss715590612	2	Glyma.05G119600	UniRef100_F6MF11 Somatic embryogenesis receptor-like kinase 3 protein n=1 Tax=Gossypium hirsutum RepID=F6MF11_GOSHI	0	AT4G33430.1|Symbols:BAK1, RKS10, SERK3, ELG, ATSERK3, ATBAK1|BRI1-associated receptor kinase|chr4:16086654-16090288 REVERSE LENGTH=615	0
ss715590582..Ss715590612	2	Glyma.05G119700	UniRef100_C5YZ00 Arginine/serine-rich splicing factor RS2Z39 n=1 Tax=Sorghum bicolor RepID=C5YZ00_SORBI	2e-32	AT3G53500.1|Symbols:RSZ32, RS2Z32, At-RS2Z|RNA-binding (RRM/RBD/RNP motifs) family protein with retrovirus zinc finger-like domain|chr3:19834557-19835896 REVERSE LENGTH=243	5e-31
ss715590582..Ss715590612	2	Glyma.05G119800	UniRef100_A5JTQ3 Beta-xylosidase/alpha-L-arabinofuranosidase 2 n=1 Tax=Medicago sativa subsp. varia RepID=XYL2_MEDSV	1e-165	AT5G64570.1|Symbols:XYL4, ATBXL4|beta-D-xylosidase 4|chr5:25810227-25813309 REVERSE LENGTH=784	5e-152
ss715590582..Ss715590612	2	Glyma.05G119900	UniRef100_A5JTQ3 Beta-xylosidase/alpha-L-arabinofuranosidase 2 n=1 Tax=Medicago sativa subsp. varia RepID=XYL2_MEDSV	2e-168	AT5G09700.1|Symbols:|Glycosyl hydrolase family protein|chr5:3003720-3005566 REVERSE LENGTH=526	4e-140
ss715590582..Ss715590612	2	Glyma.05G120000	NA	NA	NA	NA
ss715590582..Ss715590612	2	Glyma.05G120100	UniRef100_Q9FLG3 Emb|CAB89363.1 n=2 Tax=Arabidopsis thaliana RepID=Q9FLG3_ARATH	0	AT5G64550.1|Symbols:|loricrin-related|chr5:25801794-25803698 REVERSE LENGTH=634	0			0.708541
ss715590582..Ss715590612	2	Glyma.05G120200	NA	NA	NA	NA
ss715590582..Ss715590612	2	Glyma.05G120300	UniRef100_D7L8A1 Amine oxidase family protein n=1 Tax=Arabidopsis lyrata subsp. lyrata RepID=D7L8A1_ARALL	0	AT3G09580.1|Symbols:|FAD/NAD(P)-binding oxidoreductase family protein|chr3:2942614-2944047 REVERSE LENGTH=477	0
ss715590582..Ss715590612	2	Glyma.05G120400	UniRef100_G5DCB5 ARC5 protein n=1 Tax=Manihot esculenta RepID=G5DCB5_MANES	0	AT3G19720.1|Symbols:ARC5, DRP5B|P-loop containing nucleoside triphosphate hydrolases superfamily protein|chr3:6850591-6855389 REVERSE LENGTH=777	0
ss715590582..Ss715590612	2	Glyma.05G120500	UniRef100_R4NEQ6 NAC transcription factor 020 n=1 Tax=Jatropha curcas RepID=R4NEQ6_JATCU	3e-96	AT5G64530.1|Symbols:ANAC104, XND1|xylem NAC domain 1|chr5:25795360-25796699 FORWARD LENGTH=187	9e-84
ss715590582..Ss715590612	2	Glyma.05G120600	UniRef100_D7MB92 Mitochondrial substrate carrier family protein n=1 Tax=Arabidopsis lyrata subsp. lyrata RepID=D7MB92_ARALL	5e-153	AT4G15010.2|Symbols:|Mitochondrial substrate carrier family protein|chr4:8573125-8574864 REVERSE LENGTH=378	9e-159
ss715590582..Ss715590612	2	Glyma.05G120700	UniRef100_G7L0P4 60S ribosomal protein L44 n=2 Tax=Papilionoideae RepID=G7L0P4_MEDTR	7e-67	AT4G14320.1|Symbols:|Zinc-binding ribosomal protein family protein|chr4:8242684-8243805 REVERSE LENGTH=105	6e-65		-0.897905
ss715590582..Ss715590612	2	Glyma.05G120800	UniRef100_B9MTM0 Clathrin assembly family protein n=1 Tax=Populus trichocarpa RepID=B9MTM0_POPTR	0	AT1G03050.1|Symbols:|ENTH/ANTH/VHS superfamily protein|chr1:707726-709860 FORWARD LENGTH=599	0
ss715591096..ss715591109	2	Glyma.05G158500	NA	NA	AT1G29195.1|Symbols:|unknown protein; FUNCTIONS IN: molecular_function unknown; INVOLVED IN: biological_process unknown; LOCATED IN: chloroplast; EXPRESSED IN: 13 plant structures; EXPRESSED DURING: 4 anthesis, C globular stage, 4 leaf senescence stage, petal differentiation and expansion stage; BEST Arabidopsis thaliana protein match is: unknown protein (TAIR:AT2G30230.1); Has 180 Blast hits to …	6e-63
ss715591096..ss715591109	2	Glyma.05G158600	UniRef100_O64458 34 kDa maturing seed protein n=1 Tax=Glycine max RepID=O64458_SOYBN	1e-158	AT1G09850.1|Symbols:XBCP3|xylem bark cysteine peptidase 3|chr1:3201848-3203875 FORWARD LENGTH=437	6e-45
ss715591096..ss715591109	2	Glyma.05G158700	UniRef100_Q84XC0 Calcineurin B-like-interacting protein kinase n=1 Tax=Pisum sativum RepID=Q84XC0_PEA	0	AT4G18700.1|Symbols:CIPK12, SnRK3.9, ATWL4, WL4|CBL-interacting protein kinase 12|chr4:10289110-10290579 REVERSE LENGTH=489	0
ss715591096..ss715591109	2	Glyma.05G158800	UniRef100_G7LJE3 Leucine-rich repeat receptor-like protein kinase n=1 Tax=Medicago truncatula RepID=G7LJE3_MEDTR	0	AT4G18640.1|Symbols:MRH1|Leucine-rich repeat protein kinase family protein|chr4:10260481-10263577 FORWARD LENGTH=678	0
ss715591096..ss715591109	2	Glyma.05G158900	UniRef100_G7LJE5 Myb family transcription factor APL n=1 Tax=Medicago truncatula RepID=G7LJE5_MEDTR	3e-146	AT2G38300.1|Symbols:|myb-like HTH transcriptional regulator family protein|chr2:16044175-16045679 REVERSE LENGTH=340	3e-35			1.07336
ss715591096..ss715591109	2	Glyma.05G159000	NA	NA	AT1G29240.1|Symbols:|Protein of unknown function (DUF688)|chr1:10217023-10218924 REVERSE LENGTH=577	5e-44
ss715591228..Ss715591234	3	Glyma.05G168600	UniRef100_G7IPG7 UDP-glucose:glycoprotein glucosyltransferase n=1 Tax=Medicago truncatula RepID=G7IPG7_MEDTR	0	AT1G71220.1|Symbols:EBS1, UGGT, PSL2|UDP-glucose:glycoprotein glucosyltransferases;transferases, transferring hexosyl groups;transferases, transferring glycosyl groups|chr1:26841664-26851730 FORWARD LENGTH=1613	0
ss715591228..Ss715591234	3	Glyma.05G168700	UniRef100_G7JBG7 SET domain protein n=1 Tax=Medicago truncatula RepID=G7JBG7_MEDTR	3e-43	AT5G09790.1|Symbols:ATXR5, SDG15|ARABIDOPSIS TRITHORAX-RELATED PROTEIN 5|chr5:3039204-3040970 REVERSE LENGTH=352	4e-45
ss715591228..Ss715591234	3	Glyma.05G168800	UniRef100_G7L8V2 Kinase-like protein n=1 Tax=Medicago truncatula RepID=G7L8V2_MEDTR	0	AT1G11050.1|Symbols:|Protein kinase superfamily protein|chr1:3681892-3683769 FORWARD LENGTH=625	0
ss715591228..Ss715591234	3	Glyma.05G168900	UniRef100_G7L8V3 Aminomethyltransferase n=1 Tax=Medicago truncatula RepID=G7L8V3_MEDTR	0	AT1G60990.3|Symbols:|Glycine cleavage T-protein family|chr1:22462771-22465416 REVERSE LENGTH=432	0							-0.916175
ss715591228..Ss715591234	3	Glyma.05G169000	UniRef100_G7JEQ4 Kinetochore protein Nuf2 n=1 Tax=Medicago truncatula RepID=G7JEQ4_MEDTR	1e-149	AT1G61000.1|Symbols:|FUNCTIONS IN: molecular_function unknown; INVOLVED IN: mitosis; LOCATED IN: plasma membrane; EXPRESSED IN: cultured cell; CONTAINS InterPro DOMAIN/s: Kinetochore protein Nuf2 (InterPro:IPR005549); Has 50972 Blast hits to 29793 proteins in 2070 species: Archae - 902; Bacteria - 7404; Metazoa - 23628; Fungi - 4156; Plants - 2312; Viruses - 158; Other Eukaryotes - 12412 (source:…	6e-135		-2.71697	-0.708081
ss715591228..Ss715591234	3	Glyma.05G169100	UniRef100_T2DPK3 Glutelin type-A 2-like protein n=1 Tax=Phaseolus vulgaris RepID=T2DPK3_PHAVU	0	AT2G28680.1|Symbols:|RmlC-like cupins superfamily protein|chr2:12303118-12304747 REVERSE LENGTH=356	7e-100
ss715591228..ss715591234	1	Glyma.05G191300	UniRef100_G7JBJ4 NAC domain protein n=1 Tax=Medicago truncatula RepID=G7JBJ4_MEDTR	1e-87	AT5G09330.4|Symbols:VNI1|NAC domain containing protein 82|chr5:2892623-2894708 REVERSE LENGTH=489	8e-63
ss715591228..ss715591234	1	Glyma.05G191400	UniRef100_G7JBJ6 PRLI-interacting factor G n=1 Tax=Medicago truncatula RepID=G7JBJ6_MEDTR	0	AT2G13690.1|Symbols:|PRLI-interacting factor, putative|chr2:5706704-5708895 REVERSE LENGTH=544	0
ss715591228..ss715591234	1	Glyma.05G191500	UniRef100_B4YYB2 ST63-2 n=1 Tax=Thellungiella halophila RepID=B4YYB2_THEHA	4e-08	AT4G33467.2|Symbols:|unknown protein; Has 25 Blast hits to 25 proteins in 9 species: Archae - 0; Bacteria - 0; Metazoa - 0; Fungi - 0; Plants - 25; Viruses - 0; Other Eukaryotes - 0 (source: NCBI BLink).|chr4:16101691-16102084 REVERSE LENGTH=101	2e-11
ss715591228..ss715591234	1	Glyma.05G191600	UniRef100_G7LE18 Callose synthase n=1 Tax=Medicago truncatula RepID=G7LE18_MEDTR	0	AT2G13680.1|Symbols:CALS5, GLS2, ATGSL02|callose synthase 5|chr2:5695124-5706134 FORWARD LENGTH=1923	0
ss715594424..ss715594444	1	Glyma.06G056300	UniRef100_A7ISW5 Copper P1B-ATPase n=1 Tax=Glycine max RepID=A7ISW5_SOYBN	0	AT5G21930.2|Symbols:PAA2, HMA8|P-type ATPase of Arabidopsis 2|chr5:7243129-7248721 FORWARD LENGTH=883	0
ss715594424..ss715594444	1	Glyma.06G056400	UniRef100_G7I923 LRR receptor-like serine/threonine-protein kinase ERECTA n=1 Tax=Medicago truncatula RepID=G7I923_MEDTR	0	AT2G26330.1|Symbols:ER, QRP1|Leucine-rich receptor-like protein kinase family protein|chr2:11208367-11213895 REVERSE LENGTH=976	0
ss715594424..ss715594444	1	Glyma.06G056500	UniRef100_Q0WPU1 Myosin-15 n=1 Tax=Arabidopsis thaliana RepID=MYO15_ARATH	0	AT4G33200.1|Symbols:XI-I, ATXI-I, XI-15|myosin, putative|chr4:16002768-16014792 REVERSE LENGTH=1522	0		-1.36978	1.08791
ss715594424..ss715594444	1	Glyma.06G056600	UniRef100_G7J8G5 MTD1 n=1 Tax=Medicago truncatula RepID=G7J8G5_MEDTR	3e-60	AT5G21940.1|Symbols:|unknown protein; BEST Arabidopsis thaliana protein match is: unknown protein (TAIR:AT3G43850.1); Has 30201 Blast hits to 17322 proteins in 780 species: Archae - 12; Bacteria - 1396; Metazoa - 17338; Fungi - 3422; Plants - 5037; Viruses - 0; Other Eukaryotes - 2996 (source: NCBI BLink).|chr5:7249446-7250353 REVERSE LENGTH=264	8e-28						-1.45231
ss715594424..ss715594444	1	Glyma.06G056700	UniRef100_G7J933 Endoglucanase n=1 Tax=Medicago truncatula RepID=G7J933_MEDTR	0	AT3G43860.1|Symbols:AtGH9A4, GH9A4|glycosyl hydrolase 9A4|chr3:15707183-15709438 FORWARD LENGTH=486	0
ss715594424..ss715594444	1	Glyma.06G056800	NA	NA	NA	NA
ss715594424..ss715594444	1	Glyma.06G056900	UniRef100_G7J933 Endoglucanase n=1 Tax=Medicago truncatula RepID=G7J933_MEDTR	0	AT3G43860.1|Symbols:AtGH9A4, GH9A4|glycosyl hydrolase 9A4|chr3:15707183-15709438 FORWARD LENGTH=486	0
ss715594424..ss715594444	1	Glyma.06G057000	UniRef100_Q0KKS2 G protein alpha subunit n=1 Tax=Phaseolus lunatus RepID=Q0KKS2_PHALU	0	AT2G26300.1|Symbols:GPA1, GP ALPHA 1, ATGPA1|G protein alpha subunit 1|chr2:11198087-11200822 FORWARD LENGTH=383	0
ss715594424..ss715594444	1	Glyma.06G057100	UniRef100_G7J939 Epoxide hydrolase n=1 Tax=Medicago truncatula RepID=G7J939_MEDTR	5e-152	AT5G21950.1|Symbols:|alpha/beta-Hydrolases superfamily protein|chr5:7254067-7255866 REVERSE LENGTH=308	5e-109
ss715598755..ss715598762	3	Glyma.07G087800	UniRef100_G7KNH6 Pattern formation protein EMB30 n=1 Tax=Medicago truncatula RepID=G7KNH6_MEDTR	0	AT5G19610.1|Symbols:GNL2|GNOM-like 2|chr5:6617746-6622045 REVERSE LENGTH=1375	0
ss715598755..ss715598762	3	Glyma.07G087900	UniRef100_Q9LV59 Alcohol dehydrogenase transcription factor myb/SANT-like protein n=2 Tax=Arabidopsis thaliana RepID=Q9LV59_ARATH	3e-90	AT3G24490.1|Symbols:|Alcohol dehydrogenase transcription factor Myb/SANT-like family protein|chr3:8911022-8912023 FORWARD LENGTH=333	3e-93
ss715598755..ss715598762	3	Glyma.07G088000	NA	NA	NA	NA	1.67784	-2.43463
ss715598755..ss715598762	3	Glyma.07G088100	UniRef100_A9PD23 40S ribosomal protein S20 n=1 Tax=Populus trichocarpa RepID=A9PD23_POPTR	4e-18	AT5G62300.2|Symbols:|Ribosomal protein S10p/S20e family protein|chr5:25021388-25022235 REVERSE LENGTH=124	2e-19
ss715598769..ss715598776	5	Glyma.07G088200	UniRef100_L7X2W8 SST1-like protein n=1 Tax=Pisum sativum RepID=L7X2W8_PEA	0	AT5G19600.1|Symbols:SULTR3;5|sulfate transporter 3;5|chr5:6613113-6616891 REVERSE LENGTH=634	0
ss715598755..ss715598762	1	Glyma.07G089100	UniRef100_G7JJW0 Anthranilate phosphoribosyltransferase-like protein n=1 Tax=Medicago truncatula RepID=G7JJW0_MEDTR	0	AT3G57880.1|Symbols:|Calcium-dependent lipid-binding (CaLB domain) plant phosphoribosyltransferase family protein|chr3:21431198-21433519 REVERSE LENGTH=773	0
ss715598755..ss715598762	1	Glyma.07G089200	UniRef100_G7KNK7 Mrp-like protein n=2 Tax=Medicago truncatula RepID=G7KNK7_MEDTR	0	AT3G24430.1|Symbols:HCF101|ATP binding|chr3:8868731-8872154 REVERSE LENGTH=532	0
ss715598755..ss715598762	1	Glyma.07G089300	UniRef100_G7KNK3 Sigma factor sigB regulation protein rsbQ n=1 Tax=Medicago truncatula RepID=G7KNK3_MEDTR	2e-158	AT3G24420.1|Symbols:|alpha/beta-Hydrolases superfamily protein|chr3:8863111-8864883 REVERSE LENGTH=273	6e-102		2.28367	1.41246
ss715597805..ss715597810	1	Glyma.07G214700	UniRef100_Q0N3X1 Caffeoyl coenzyme A 3-O-methyltransferase 1 n=2 Tax=Leucaena leucocephala RepID=Q0N3X1_LEULE	5e-171	AT4G34050.1|Symbols:CCoAOMT1|S-adenosyl-L-methionine-dependent methyltransferases superfamily protein|chr4:16310844-16311973 FORWARD LENGTH=259	3e-165
ss715602349..ss715602351	1	Glyma.08G347000	UniRef100_G7K4H3 Multidrug resistance protein ABC transporter family n=1 Tax=Medicago truncatula RepID=G7K4H3_MEDTR	0	AT3G13080.1|Symbols:ATMRP3, MRP3, ABCC3|multidrug resistance-associated protein 3|chr3:4196019-4201250 REVERSE LENGTH=1514	0
ss715602349..ss715602351	1	Glyma.08G347100	NA	NA	NA	NA
ss715602349..ss715602351	1	Glyma.08G347200	UniRef100_G7JTJ5 Global transcription factor group n=1 Tax=Medicago truncatula RepID=G7JTJ5_MEDTR	8e-24	AT5G46550.1|Symbols:|DNA-binding bromodomain-containing protein|chr5:18884439-18886503 REVERSE LENGTH=494	3e-14
ss715602349..ss715602351	1	Glyma.08G347300	UniRef100_G7L063 Quinone-oxidoreductase-like protein n=1 Tax=Medicago truncatula RepID=G7L063_MEDTR	0	AT4G13010.1|Symbols:|Oxidoreductase, zinc-binding dehydrogenase family protein|chr4:7600682-7602567 FORWARD LENGTH=329	1e-171
ss715604784..ss715604802	2	Glyma.09G050900	UniRef100_G7INE9 Polygalacturonase QRT3 n=1 Tax=Medicago truncatula RepID=G7INE9_MEDTR	0	AT4G20050.2|Symbols:QRT3|Pectin lyase-like superfamily protein|chr4:10849911-10852090 REVERSE LENGTH=481	0
ss715604784..ss715604802	2	Glyma.09G051000	NA	NA	NA	NA			-1.38677
ss715604784..ss715604802	2	Glyma.09G051100	UniRef100_G7INF0 Cellulose synthase n=1 Tax=Medicago truncatula RepID=G7INF0_MEDTR	0	AT5G44030.1|Symbols:CESA4, IRX5, NWS2|cellulose synthase A4|chr5:17714713-17719564 FORWARD LENGTH=1049	0
ss715604784..ss715604802	2	Glyma.09G051200	UniRef100_P93470 Cholinephosphate cytidylyltransferase n=1 Tax=Pisum sativum RepID=P93470_PEA	1e-169	AT4G15130.1|Symbols:ATCCT2, CCT2|phosphorylcholine cytidylyltransferase2|chr4:8637793-8639388 FORWARD LENGTH=304	1e-151
ss715605183..ss715605186	1	Glyma.09G060900	UniRef100_I3SG41 Acyl carrier protein n=1 Tax=Lotus japonicus RepID=I3SG41_LOTJA	2e-20	AT1G65290.1|Symbols:mtACP2|mitochondrial acyl carrier protein 2|chr1:24249088-24250366 REVERSE LENGTH=126	1e-19
ss715605183..ss715605186	1	Glyma.09G061000	UniRef100_Q2HVI3 60S ribosomal protein L7-4 n=1 Tax=Medicago truncatula RepID=Q2HVI3_MEDTR	8e-154	AT2G01250.1|Symbols:|Ribosomal protein L30/L7 family protein|chr2:132943-134264 REVERSE LENGTH=242	2e-151
ss715605183..ss715605186	1	Glyma.09G061100	UniRef100_G7JLV8 Helicase-like protein n=1 Tax=Medicago truncatula RepID=G7JLV8_MEDTR	0	AT3G51690.1|Symbols:|PIF1 helicase|chr3:19176731-19178107 REVERSE LENGTH=331	9e-67
ss715605183..ss715605186	1	Glyma.09G061200	UniRef100_B9IN45 Calcium-transporting ATPase 8 family protein n=1 Tax=Populus trichocarpa RepID=B9IN45_POPTR	0	AT5G57110.2|Symbols:ACA8, AT-ACA8|autoinhibited Ca2+ -ATPase, isoform 8|chr5:23109729-23116857 REVERSE LENGTH=1074	0
ss715605183..ss715605186	1	Glyma.09G061300	UniRef100_G7IGC0 DUF246 domain-containing protein n=1 Tax=Medicago truncatula RepID=G7IGC0_MEDTR	0	AT1G51630.1|Symbols:|O-fucosyltransferase family protein|chr1:19142141-19144082 REVERSE LENGTH=423	2e-146
ss715605183..ss715605186	1	Glyma.09G061400	NA	NA	NA	NA
ss715603278..ss715603282	1	Glyma.09G110200	UniRef100_B6T7U2 Aspartate carbamoyltransferase 1 n=1 Tax=Zea mays RepID=B6T7U2_MAIZE	9e-38	AT3G20330.1|Symbols:PYRB|PYRIMIDINE B|chr3:7090354-7091904 REVERSE LENGTH=390	2e-35
ss715603278..ss715603282	1	Glyma.09G110300	UniRef100_Q94G20 KRP120-2 n=1 Tax=Daucus carota RepID=Q94G20_DAUCA	6e-75	AT2G28620.1|Symbols:|P-loop containing nucleoside triphosphate hydrolases superfamily protein|chr2:12265167-12270020 REVERSE LENGTH=1042	2e-74				4.04125
ss715603278..ss715603282	1	Glyma.09G110400	UniRef100_G7LJN2 Asparaginyl-tRNA synthetase n=1 Tax=Medicago truncatula RepID=G7LJN2_MEDTR	5e-80	AT5G56680.1|Symbols:SYNC1, EMB2755, SYNC1 ARATH|Class II aminoacyl-tRNA and biotin synthetases superfamily protein|chr5:22936645-22938841 FORWARD LENGTH=572	2e-64
ss715607231..ss715607235	2	Glyma.10G198600	UniRef100_G8A1I5 Protein neuralized n=1 Tax=Medicago truncatula RepID=G8A1I5_MEDTR	0	AT5G04460.3|Symbols:|RING/U-box superfamily protein|chr5:1260009-1263695 FORWARD LENGTH=863	0
ss715607231..ss715607235	2	Glyma.10G198700	UniRef100_B3RH40 RPG n=1 Tax=Medicago truncatula RepID=B3RH40_MEDTR	0	AT1G22060.1|Symbols:|LOCATED IN: vacuole; EXPRESSED IN: 23 plant structures; EXPRESSED DURING: 13 growth stages; BEST Arabidopsis thaliana protein match is: FBD, F-box and Leucine Rich Repeat domains containing protein (TAIR:AT1G22000.1); Has 84739 Blast hits to 38714 proteins in 2257 species: Archae - 1436; Bacteria - 11314; Metazoa - 40747; Fungi - 7706; Plants - 4675; Viruses - 308; Other Euka…	7e-19
ss715607231..ss715607235	2	Glyma.10G198800	UniRef100_P02237 Leghemoglobin C3 n=1 Tax=Glycine max RepID=LGB3_SOYBN	3e-98	AT3G10520.1|Symbols:AHB2, GLB2, ARATH GLB2, NSHB2, ATGLB2, HB2|haemoglobin 2|chr3:3276516-3277765 REVERSE LENGTH=158	1e-42
ss715607231..ss715607235	2	Glyma.10G198900	UniRef100_Q42801 Leghemoglobin n=1 Tax=Glycine max RepID=Q42801_SOYBN	9e-98	AT3G10520.1|Symbols:AHB2, GLB2, ARATH GLB2, NSHB2, ATGLB2, HB2|haemoglobin 2|chr3:3276516-3277765 REVERSE LENGTH=158	4e-40
ss715607231..ss715607235	2	Glyma.10G199000	UniRef100_P02235 Leghemoglobin C1 n=1 Tax=Glycine max RepID=LGB1_SOYBN	1e-97	AT3G10520.1|Symbols:AHB2, GLB2, ARATH GLB2, NSHB2, ATGLB2, HB2|haemoglobin 2|chr3:3276516-3277765 REVERSE LENGTH=158	8e-42
ss715607231..ss715607235	2	Glyma.10G199100	UniRef100_P02238 Leghemoglobin A n=2 Tax=Glycine max RepID=LGBA_SOYBN	1e-96	AT3G10520.1|Symbols:AHB2, GLB2, ARATH GLB2, NSHB2, ATGLB2, HB2|haemoglobin 2|chr3:3276516-3277765 REVERSE LENGTH=158	3e-43
ss715607231..ss715607235	2	Glyma.10G199200	UniRef100_G7JKH2 Integrator complex subunit-like protein n=1 Tax=Medicago truncatula RepID=G7JKH2_MEDTR	5e-63	AT4G14590.1|Symbols:emb2739|embryo defective 2739|chr4:8374391-8375962 FORWARD LENGTH=508	2e-44
ss715610454..ss715610475	2	Glyma.11G256700	UniRef100_B9GLA4 Multi-copper oxidase type 1 family protein n=1 Tax=Populus trichocarpa RepID=B9GLA4_POPTR	0	AT1G55570.1|Symbols:sks12|SKU5 similar 12|chr1:20757882-20759771 FORWARD LENGTH=555	0
ss715610454..ss715610475	2	Glyma.11G256800	UniRef100_G7J9L8 Mediator of RNA polymerase II transcription subunit n=1 Tax=Medicago truncatula RepID=G7J9L8_MEDTR	0	AT1G55325.2|Symbols:GCT|RNA polymerase II transcription mediators|chr1:20637594-20647714 FORWARD LENGTH=2001	0			0.664001
ss715610454..ss715610475	2	Glyma.11G256900	NA	NA	AT5G33406.1|Symbols:|hAT dimerisation domain-containing protein / transposase-related|chr5:12676126-12678403 REVERSE LENGTH=509	6e-83
ss71561350808..ss715613515	4	Glyma.12G095200	UniRef100_Q0V865 Protein FAF-like, chloroplastic n=1 Tax=Arabidopsis thaliana RepID=FAFL_ARATH	1e-64	AT5G22090.2|Symbols:|Protein of unknown function (DUF3049)|chr5:7315003-7316394 REVERSE LENGTH=463	1e-67		1.7381
ss71561350808..ss715613515	4	Glyma.12G095300	UniRef100_B9HQ70 Kelch repeat-containing family protein n=1 Tax=Populus trichocarpa RepID=B9HQ70_POPTR	0	AT1G08420.1|Symbols:BSL2|BRI1 suppressor 1 (BSU1)-like 2|chr1:2649959-2656564 FORWARD LENGTH=1018	0
ss71561350808..ss715613515	4	Glyma.12G095400	UniRef100_G7JES9 Large subunit GTPase-like protein n=1 Tax=Medicago truncatula RepID=G7JES9_MEDTR	0	AT1G08410.1|Symbols:|P-loop containing nucleoside triphosphate hydrolases superfamily protein|chr1:2646307-2649106 FORWARD LENGTH=589	0
ss715612969..ss715612972	3	Glyma.12G235100	UniRef100_G8A255 Protein SRG1 n=1 Tax=Medicago truncatula RepID=G8A255_MEDTR	0	AT1G17020.1|Symbols:SRG1, ATSRG1|senescence-related gene 1|chr1:5820258-5821741 FORWARD LENGTH=358	7e-163
ss715612969..ss715612972	3	Glyma.12G235200	UniRef100_G8A253 Protein SRG1 n=1 Tax=Medicago truncatula RepID=G8A253_MEDTR	3e-23	AT1G17020.1|Symbols:SRG1, ATSRG1|senescence-related gene 1|chr1:5820258-5821741 FORWARD LENGTH=358	8e-22
ss715612969..ss715612972	3	Glyma.12G235300	UniRef100_G8A255 Protein SRG1 n=1 Tax=Medicago truncatula RepID=G8A255_MEDTR	0	AT1G17020.1|Symbols:SRG1, ATSRG1|senescence-related gene 1|chr1:5820258-5821741 FORWARD LENGTH=358	3e-157
ss715612969..ss715612972	3	Glyma.12G235400	UniRef100_G7JY07 Aspartic proteinase nepenthesin-1 n=1 Tax=Medicago truncatula RepID=G7JY07_MEDTR	0	AT5G33340.1|Symbols:CDR1|Eukaryotic aspartyl protease family protein|chr5:12594474-12595787 FORWARD LENGTH=437	1e-149
ss715612969..ss715612972	3	Glyma.12G235500	UniRef100_G7LEJ1 Chaperone protein dnaJ n=1 Tax=Medicago truncatula RepID=G7LEJ1_MEDTR	0	AT4G39150.2|Symbols:|DNAJ heat shock N-terminal domain-containing protein|chr4:18233651-18235740 REVERSE LENGTH=345	1e-173
ss715612969..ss715612972	3	Glyma.12G235600	NA	NA	AT2G16385.1|Symbols:|unknown protein; FUNCTIONS IN: molecular_function unknown; INVOLVED IN: biological_process unknown; LOCATED IN: endomembrane system; BEST Arabidopsis thaliana protein match is: unknown protein (TAIR:AT4G34600.1); Has 35333 Blast hits to 34131 proteins in 2444 species: Archae - 798; Bacteria - 22429; Metazoa - 974; Fungi - 991; Plants - 531; Viruses - 0; Other Eukaryotes - 961…	4e-15
ss715612969..ss715612972	3	Glyma.12G235700	UniRef100_G7LEI6 Mandelonitrile lyase n=1 Tax=Medicago truncatula RepID=G7LEI6_MEDTR	0	AT4G39140.5|Symbols:|RING/U-box superfamily protein|chr4:18229637-18231282 REVERSE LENGTH=429	2e-105
ss715616921..ss715616904	1	Glyma.13G056100	UniRef100_A7BIC9 Malonyl-CoA:isoflavone 7-O-glucoside-6''-O-malonyltransferase n=1 Tax=Glycine max RepID=A7BIC9_SOYBN	0	AT5G39090.1|Symbols:|HXXXD-type acyl-transferase family protein|chr5:15643612-15644958 FORWARD LENGTH=448	2e-94					2.15137		2.08854
ss715616921..ss715616904	1	Glyma.13G056200	UniRef100_G7KMQ4 LRR receptor-like serine/threonine-protein kinase RPK2 n=1 Tax=Medicago truncatula RepID=G7KMQ4_MEDTR	0	AT3G02130.1|Symbols:RPK2, TOAD2, CLI1|receptor-like protein kinase 2|chr3:380726-384181 FORWARD LENGTH=1151	0
ss715616921..ss715616904	1	Glyma.13G056300	NA	NA	AT2G03630.2|Symbols:|unknown protein; FUNCTIONS IN: molecular_function unknown; INVOLVED IN: biological_process unknown; LOCATED IN: cellular_component unknown; EXPRESSED IN: male gametophyte, pollen tube; EXPRESSED DURING: L mature pollen stage, M germinated pollen stage; BEST Arabidopsis thaliana protein match is: unknown protein (TAIR:AT1G74220.1); Has 87 Blast hits to 87 proteins in 11 specie…	1e-14
ss715616921..ss715616904	1	Glyma.13G056400	UniRef100_Q69FA4 Gag-pol polyprotein n=1 Tax=Phaseolus vulgaris RepID=Q69FA4_PHAVU	3e-42	NA	NA
ss715616921..ss715616904	1	Glyma.13G056500	UniRef100_D2DW75 Hydroxyproline-rich protein n=1 Tax=Phaseolus vulgaris RepID=D2DW75_PHAVU	2e-60	AT3G02120.1|Symbols:|hydroxyproline-rich glycoprotein family protein|chr3:377122-377577 FORWARD LENGTH=126	1e-20
ss715616921..ss715616904	1	Glyma.13G056600	UniRef100_D2DW78 UDP-glucosyl transferase n=1 Tax=Phaseolus vulgaris RepID=D2DW78_PHAVU	0	AT3G02100.1|Symbols:|UDP-Glycosyltransferase superfamily protein|chr3:368840-370484 REVERSE LENGTH=464	1e-129
ss715616921..ss715616904	1	Glyma.13G056700	UniRef100_G7IRQ3 Beta-galactosidase n=1 Tax=Medicago truncatula RepID=G7IRQ3_MEDTR	4e-07	NA	NA
ss715616921..ss715616904	1	Glyma.13G056800	UniRef100_D2DW77 UDP-glucosyl transferase n=1 Tax=Phaseolus vulgaris RepID=D2DW77_PHAVU	0	AT3G02100.1|Symbols:|UDP-Glycosyltransferase superfamily protein|chr3:368840-370484 REVERSE LENGTH=464	1e-126
ss715616921..ss715616904	1	Glyma.13G056900	UniRef100_I1LWS1 Ribosome biogenesis protein WDR12 homolog n=1 Tax=Glycine max RepID=I1LWS1_SOYBN	0	AT5G15550.1|Symbols:|Transducin/WD40 repeat-like superfamily protein|chr5:5059051-5062003 REVERSE LENGTH=433	0
ss715616921..ss715616904	1	Glyma.13G057000	UniRef100_Q9FL84 Genomic DNA, chromosome 5, TAC clone:K3K3 n=2 Tax=Arabidopsis thaliana RepID=Q9FL84_ARATH	5e-09	AT3G29370.1|Symbols:|unknown protein; BEST Arabidopsis thaliana protein match is: unknown protein (TAIR:AT5G39240.1); Has 16 Blast hits to 16 proteins in 5 species: Archae - 0; Bacteria - 0; Metazoa - 0; Fungi - 0; Plants - 16; Viruses - 0; Other Eukaryotes - 0 (source: NCBI BLink).|chr3:11278652-11278957 FORWARD LENGTH=101	5e-13					-2.15628
ss715616921..ss715616904	1	Glyma.13G057100	NA	NA	NA	NA
ss715616921..ss715616904	1	Glyma.13G057200	NA	NA	AT4G02550.4|Symbols:|unknown protein; FUNCTIONS IN: molecular_function unknown; INVOLVED IN: biological_process unknown; LOCATED IN: cellular_component unknown; EXPRESSED IN: 18 plant structures; EXPRESSED DURING: 7 growth stages; BEST Arabidopsis thaliana protein match is: unknown protein (TAIR:AT4G02210.2).|chr4:1120622-1121629 REVERSE LENGTH=278	3e-12
ss715616921..ss715616904	1	Glyma.13G057300	UniRef100_D7M7D7 Sister chromatid cohesion 2 n=1 Tax=Arabidopsis lyrata subsp. lyrata RepID=D7M7D7_ARALL	0	AT5G15540.1|Symbols:EMB2773, ATSCC2, SCC2|PHD finger family protein|chr5:5047887-5057411 REVERSE LENGTH=1846	0
ss715616921..ss715616904	1	Glyma.13G057400	UniRef100_E6Y6R0 Biotin carboxyl carrier protein 2-2 n=1 Tax=Arachis hypogaea RepID=E6Y6R0_ARAHY	1e-108	AT5G15530.1|Symbols:BCCP2, CAC1-B|biotin carboxyl carrier protein 2|chr5:5038955-5040437 FORWARD LENGTH=255	1e-67
ss715616921..ss715616904	1	Glyma.13G057500	UniRef100_B7FHE5 40S ribosomal protein S19-1 n=1 Tax=Medicago truncatula RepID=B7FHE5_MEDTR	2e-90	AT3G02080.1|Symbols:|Ribosomal protein S19e family protein|chr3:364138-365161 REVERSE LENGTH=143	5e-92
ss715614172..ss715614179	2	Glyma.13G140100	UniRef100_I3NMM8 60S ribosomal protein L12A n=1 Tax=Hevea brasiliensis RepID=I3NMM8_HEVBR	9e-108	AT2G37190.1|Symbols:|Ribosomal protein L11 family protein|chr2:15619559-15620059 REVERSE LENGTH=166	2e-105			-0.572797
ss715614172..ss715614179	2	Glyma.13G140200	UniRef100_Q9LYW2 Arabidopsis thaliana genomic DNA, chromosome 5, P1 clone:MOK16 n=1 Tax=Arabidopsis thaliana RepID=Q9LYW2_ARATH	6e-30	AT5G03230.1|Symbols:|Protein of unknown function, DUF584|chr5:769636-770136 FORWARD LENGTH=166	7e-33
ss715614172..ss715614179	2	Glyma.13G140300	NA	NA	AT2G37195.1|Symbols:|unknown protein; FUNCTIONS IN: molecular_function unknown; INVOLVED IN: biological_process unknown; LOCATED IN: endomembrane system; Has 23 Blast hits to 23 proteins in 10 species: Archae - 0; Bacteria - 0; Metazoa - 0; Fungi - 0; Plants - 23; Viruses - 0; Other Eukaryotes - 0 (source: NCBI BLink).|chr2:15620370-15621464 FORWARD LENGTH=133	3e-36			-1.40287
ss715614172..ss715614179	2	Glyma.13G140400	NA	NA	NA	NA
ss715614172..ss715614179	2	Glyma.13G140500	UniRef100_K7LZN9 Auxin-induced protein n=1 Tax=Glycine max RepID=K7LZN9_SOYBN	9e-58	AT4G30080.1|Symbols:ARF16|auxin response factor 16|chr4:14703369-14705564 REVERSE LENGTH=670	4e-38		1.47479
ss715614172..ss715614179	2	Glyma.13G140600	UniRef100_K7LZP0 Auxin response factor n=1 Tax=Glycine max RepID=K7LZP0_SOYBN	0	AT4G30080.1|Symbols:ARF16|auxin response factor 16|chr4:14703369-14705564 REVERSE LENGTH=670	0
ss715614172..ss715614179	2	Glyma.13G140700	UniRef100_D2DKE7 Diaminopimelate decarboxylase n=1 Tax=Glycine max RepID=D2DKE7_SOYBN	0	AT3G14390.1|Symbols:|Pyridoxal-dependent decarboxylase family protein|chr3:4806771-4808954 FORWARD LENGTH=484	0
ss715614172..ss715614179	2	Glyma.13G140800	UniRef100_G7IP40 BTB/POZ domain-containing protein n=1 Tax=Medicago truncatula RepID=G7IP40_MEDTR	0	AT5G03250.1|Symbols:|Phototropic-responsive NPH3 family protein|chr5:774591-776855 FORWARD LENGTH=592	0
ss715614172..ss715614179	2	Glyma.13G140900	UniRef100_I0IUQ2 Cytokinin riboside 5'-monophosphate phosphoribohydrolase-like n=1 Tax=Solanum lycopersicum RepID=I0IUQ2_SOLLC	2e-135	AT2G37210.1|Symbols:|lysine decarboxylase family protein|chr2:15624253-15626834 REVERSE LENGTH=215	4e-133
ss715614649..ss715614649	1	Glyma.13G171100	UniRef100_B9I1N4 Proline-rich family protein n=1 Tax=Populus trichocarpa RepID=B9I1N4_POPTR	0	AT4G18570.1|Symbols:|Tetratricopeptide repeat (TPR)-like superfamily protein|chr4:10231439-10234534 FORWARD LENGTH=642	0
ss715615419..ss715615425	1	Glyma.13G221100	UniRef100_F4YF92 Ubiquitin-like protein n=1 Tax=Camellia sinensis RepID=F4YF92_CAMSI	3e-43	AT5G42300.1|Symbols:UBL5|ubiquitin-like protein 5|chr5:16913611-16913832 REVERSE LENGTH=73	6e-46
ss715615419..ss715615425	1	Glyma.13G221200	UniRef100_G7IP40 BTB/POZ domain-containing protein n=1 Tax=Medicago truncatula RepID=G7IP40_MEDTR	0	AT5G03250.1|Symbols:|Phototropic-responsive NPH3 family protein|chr5:774591-776855 FORWARD LENGTH=592	0
ss715615419..ss715615425	1	Glyma.13G221300	UniRef100_G8Z259 Hop-interacting protein THI030 n=1 Tax=Solanum lycopersicum RepID=G8Z259_SOLLC	0	AT2G34640.1|Symbols:PTAC12, HMR|plastid transcriptionally active 12|chr2:14582061-14584345 REVERSE LENGTH=527	0		-1.13989
ss715615419..ss715615425	1	Glyma.13G221400	UniRef100_I1M1J4 Auxin response factor n=2 Tax=Glycine max RepID=I1M1J4_SOYBN	0	AT5G37020.1|Symbols:ARF8, ATARF8|auxin response factor 8|chr5:14630151-14634106 FORWARD LENGTH=811	0
ss715615419..ss715615425	1	Glyma.13G221500	UniRef100_O22860 60S ribosomal protein L38 n=5 Tax=Brassicaceae RepID=RL38_ARATH	5e-38	AT3G59540.1|Symbols:|Ribosomal L38e protein family|chr3:21995897-21996742 REVERSE LENGTH=69	6e-41			-0.940373
ss715615419..ss715615425	1	Glyma.13G221600	UniRef100_G7ILX9 Pentatricopeptide repeat-containing protein n=1 Tax=Medicago truncatula RepID=G7ILX9_MEDTR	0	AT1G30290.1|Symbols:|Tetratricopeptide repeat (TPR)-like superfamily protein|chr1:10670320-10672740 REVERSE LENGTH=806	0
ss715615419..ss715615425	1	Glyma.13G221700	NA	NA	NA	NA			0.949127				1.73993
ss715615419..ss715615425	1	Glyma.13G221800	UniRef100_G7IP30 Hydrolase-like protein n=1 Tax=Medicago truncatula RepID=G7IP30_MEDTR	0	AT1G30300.1|Symbols:|Metallo-hydrolase/oxidoreductase superfamily protein|chr1:10673084-10675061 FORWARD LENGTH=324	0			-0.777635
ss715618057..ss715618066	1	Glyma.14G031700	UniRef100_G7KD13 WD-repeat protein-like protein n=1 Tax=Medicago truncatula RepID=G7KD13_MEDTR	0	AT5G08560.2|Symbols:|transducin family protein / WD-40 repeat family protein|chr5:2771104-2773827 REVERSE LENGTH=589	0
ss715618057..ss715618066	1	Glyma.14G031800	UniRef100_T2DP14 Oxygen-evolving enhancer protein 2 chloroplastic-like protein n=1 Tax=Phaseolus vulgaris RepID=T2DP14_PHAVU	8e-165	AT1G06680.1|Symbols:PSBP-1, OEE2, PSII-P, OE23|photosystem II subunit P-1|chr1:2047940-2049186 FORWARD LENGTH=263	9e-137
ss715618057..ss715618066	1	Glyma.14G031900	UniRef100_I1M713 Reticulon-like protein n=1 Tax=Glycine max RepID=I1M713_SOYBN	1e-177	AT3G10260.2|Symbols:|Reticulon family protein|chr3:3171413-3172508 REVERSE LENGTH=247	1e-107
ss715618057..ss715618066	1	Glyma.14G032000	NA	NA	NA	NA					2.67319
ss715618057..ss715618066	1	Glyma.14G032100	UniRef100_B9IN18 Cation exchanger family protein n=1 Tax=Populus trichocarpa RepID=B9IN18_POPTR	3e-113	AT3G55600.1|Symbols:|Membrane fusion protein Use1|chr3:20620682-20622341 FORWARD LENGTH=240	3e-107
ss715618057..ss715618066	1	Glyma.14G032200	UniRef100_F4IQ51 Transcription factor PIF4 n=1 Tax=Arabidopsis thaliana RepID=F4IQ51_ARATH	6e-48	AT2G43010.2|Symbols:PIF4, SRL2, AtPIF4|phytochrome interacting factor 4|chr2:17887003-17888823 FORWARD LENGTH=428	7e-51
ss715618585..ss715618591	1	Glyma.14G049500	UniRef100_Q8W3Y3 1-aminocyclopropane-1-carboxylic acid oxidase n=1 Tax=Phaseolus lunatus RepID=Q8W3Y3_PHALU	0	AT1G05010.1|Symbols:EFE, ACO4, EAT1|ethylene-forming enzyme|chr1:1431419-1432695 REVERSE LENGTH=323	0					1.58742		1.17994
ss715618585..ss715618591	1	Glyma.14G049600	UniRef100_G7KH96 Tyrosine specific protein phosphatase family protein n=1 Tax=Medicago truncatula RepID=G7KH96_MEDTR	1e-124	AT1G05000.1|Symbols:|Phosphotyrosine protein phosphatases superfamily protein|chr1:1425660-1428393 FORWARD LENGTH=215	2e-100
ss715618597..ss715618613	1	Glyma.14G049700	UniRef100_Q9M3Y1 Constitutively photomorphogenic 1 protein n=1 Tax=Pisum sativum RepID=Q9M3Y1_PEA	0	AT2G32950.1|Symbols:COP1, ATCOP1, DET340, FUS1, EMB168|Transducin/WD40 repeat-like superfamily protein|chr2:13978000-13983282 FORWARD LENGTH=675	0							-0.825174
ss715618597..ss715618613	1	Glyma.14G049800	UniRef100_G7J357 Alpha-galactosidase n=1 Tax=Medicago truncatula RepID=G7J357_MEDTR	2e-178	AT3G26380.1|Symbols:|Melibiase family protein|chr3:9660140-9663145 FORWARD LENGTH=647	3e-160
ss715618597..ss715618613	1	Glyma.14G049900	UniRef100_G7IHM6 Alpha-galactosidase n=1 Tax=Medicago truncatula RepID=G7IHM6_MEDTR	0	AT3G26380.1|Symbols:|Melibiase family protein|chr3:9660140-9663145 FORWARD LENGTH=647	0
ss715623014..ss715623017	1	Glyma.15G094700	UniRef100_G7IPX5 Glutamate-gated kainate-type ion channel receptor subunit GluR5 n=1 Tax=Medicago truncatula RepID=G7IPX5_MEDTR	0	AT1G29980.1|Symbols:|Protein of unknown function, DUF642|chr1:10503411-10505994 REVERSE LENGTH=407	0
ss715623014..ss715623017	1	Glyma.15G094800	UniRef100_A8MS45 RNA-binding protein n=1 Tax=Arabidopsis thaliana RepID=A8MS45_ARATH	2e-88	AT5G46250.1|Symbols:|RNA-binding protein|chr5:18755388-18758056 FORWARD LENGTH=422	4e-117
ss715623014..ss715623017	1	Glyma.15G094900	UniRef100_G7IPX9 Phospho-N-acetylmuramoyl-pentapeptide-transferase n=1 Tax=Medicago truncatula RepID=G7IPX9_MEDTR	0	AT4G18270.1|Symbols:ATTRANS11, TRANS11|translocase 11|chr4:10099364-10101897 REVERSE LENGTH=480	5e-126
ss715623014..ss715623017	1	Glyma.15G095000	UniRef100_Q2MIZ9 Cytochrome P450 monooxygenase CYP710A15 n=1 Tax=Medicago truncatula RepID=Q2MIZ9_MEDTR	0	AT2G34500.1|Symbols:CYP710A1|cytochrome P450, family 710, subfamily A, polypeptide 1|chr2:14539712-14541199 REVERSE LENGTH=495	0
ss715623036..ss715623038	1	Glyma.15G097800	UniRef100_D7LAV3 Arginine N-methyltransferase family protein n=1 Tax=Arabidopsis lyrata subsp. lyrata RepID=D7LAV3_ARALL	7e-123	AT3G20020.1|Symbols:ATPRMT6, PRMT6|protein arginine methyltransferase 6|chr3:6984055-6987945 REVERSE LENGTH=435	3e-125
ss715623050..ss715623054	1	Glyma.15G098500	UniRef100_I1MF78 Acyl carrier protein n=1 Tax=Glycine max RepID=I1MF78_SOYBN	3e-95	AT4G25050.1|Symbols:ACP4|acyl carrier protein 4|chr4:12870178-12871024 FORWARD LENGTH=137	7e-36	0.916942		-0.656222
ss715623050..ss715623054	1	Glyma.15G098600	UniRef100_G7KGM7 Hexose transporter n=1 Tax=Medicago truncatula RepID=G7KGM7_MEDTR	4e-74	AT1G11260.1|Symbols:STP1, ATSTP1|sugar transporter 1|chr1:3777460-3780133 FORWARD LENGTH=522	5e-66
ss715623050..ss715623054	1	Glyma.15G098700	UniRef100_B9HM75 Hydroxyproline-rich glycoprotein n=1 Tax=Populus trichocarpa RepID=B9HM75_POPTR	7e-16	NA	NA
ss715623050..ss715623054	1	Glyma.15G098800	UniRef100_G7ISK8 Serine/threonine protein kinase n=1 Tax=Medicago truncatula RepID=G7ISK8_MEDTR	0	AT5G18700.1|Symbols:RUK, EMB3013|Protein kinase family protein with ARM repeat domain|chr5:6235387-6240733 REVERSE LENGTH=1366	0		-2.22798
ss715620535..ss715620537	1	Glyma.15G156100	UniRef100_Q2LAK9 Cytochrome P450 monooxygenase CYP81E10 n=1 Tax=Glycine max RepID=Q2LAK9_SOYBN	0	AT4G37340.1|Symbols:CYP81D3|cytochrome P450, family 81, subfamily D, polypeptide 3|chr4:17564953-17566706 REVERSE LENGTH=500	2e-177							7.57444
ss715620535..ss715620537	1	Glyma.15G156200	UniRef100_G7IU67 Serine carboxypeptidase n=1 Tax=Medicago truncatula RepID=G7IU67_MEDTR	0	AT3G10410.1|Symbols:SCPL49, CPY|SERINE CARBOXYPEPTIDASE-LIKE 49|chr3:3235518-3238063 REVERSE LENGTH=516	0							6.02371
ss715622338..ss715622341	1	Glyma.15G254900	UniRef100_E5GBB3 Pentatricopeptide repeat-containing protein n=1 Tax=Cucumis melo subsp. melo RepID=E5GBB3_CUCME	0	AT1G79080.1|Symbols:|Pentatricopeptide repeat (PPR) superfamily protein|chr1:29747102-29748832 REVERSE LENGTH=576	0
ss715622359..ss715622362	1	Glyma.15G256200	NA	NA	AT2G32190.1|Symbols:|unknown protein; BEST Arabidopsis thaliana protein match is: unknown protein (TAIR:AT2G32210.1); Has 218 Blast hits to 218 proteins in 24 species: Archae - 0; Bacteria - 0; Metazoa - 0; Fungi - 16; Plants - 202; Viruses - 0; Other Eukaryotes - 0 (source: NCBI BLink).|chr2:13674588-13675092 FORWARD LENGTH=71	9e-13
ss715622359..ss715622362	1	Glyma.15G256300	NA	NA	AT3G22240.1|Symbols:|unknown protein; BEST Arabidopsis thaliana protein match is: unknown protein (TAIR:AT3G22235.2); Has 177 Blast hits to 177 proteins in 14 species: Archae - 0; Bacteria - 0; Metazoa - 0; Fungi - 0; Plants - 177; Viruses - 0; Other Eukaryotes - 0 (source: NCBI BLink).|chr3:7863788-7864675 REVERSE LENGTH=72	1e-06
ss715622359..ss715622362	1	Glyma.15G256400	UniRef100_Q8GW44 ATP binding microtubule motor family protein n=1 Tax=Arabidopsis thaliana RepID=Q8GW44_ARATH	0	AT3G63480.2|Symbols:|ATP binding microtubule motor family protein|chr3:23441065-23443809 REVERSE LENGTH=465	0
ss715624319..ss715624326	3	Glyma.16G146100	UniRef100_Q9LSE0 Genomic DNA, chromosome 3, P1 clone: MOJ10 n=1 Tax=Arabidopsis thaliana RepID=Q9LSE0_ARATH	0	AT3G26950.1|Symbols:|unknown protein; Has 27 Blast hits to 27 proteins in 8 species: Archae - 0; Bacteria - 0; Metazoa - 0; Fungi - 0; Plants - 27; Viruses - 0; Other Eukaryotes - 0 (source: NCBI BLink).|chr3:9941202-9943411 REVERSE LENGTH=548	0
ss715624319..ss715624326	3	Glyma.16G146200	NA	NA	NA	NA
ss715624319..ss715624326	3	Glyma.16G146300	NA	NA	AT2G33520.1|Symbols:|unknown protein; Has 68 Blast hits to 68 proteins in 18 species: Archae - 0; Bacteria - 0; Metazoa - 8; Fungi - 2; Plants - 58; Viruses - 0; Other Eukaryotes - 0 (source: NCBI BLink).|chr2:14196876-14197514 FORWARD LENGTH=97	1e-09
ss715624319..ss715624326	3	Glyma.16G146400	UniRef100_G7KW81 Protein AUXIN SIGNALING F-BOX n=1 Tax=Medicago truncatula RepID=G7KW81_MEDTR	0	AT3G26810.1|Symbols:AFB2|auxin signaling F-box 2|chr3:9868342-9870464 FORWARD LENGTH=575	0
ss715624319..ss715624326	3	Glyma.16G146500	UniRef100_Q852R1 Serine palmitoyltransferase n=1 Tax=Lotus japonicus RepID=Q852R1_LOTJA	0	AT5G23670.2|Symbols:LCB2|long chain base2|chr5:7981889-7985037 FORWARD LENGTH=489	0
ss715624912..ss715624914	2	Glyma.16G209700	UniRef100_F5CAD8 Pentatricopeptide repeat protein 65 n=1 Tax=Funaria hygrometrica RepID=F5CAD8_FUNHY	4e-135	AT4G19191.1|Symbols:|Tetratricopeptide repeat (TPR)-like superfamily protein|chr4:10496228-10498192 FORWARD LENGTH=654	3e-129
ss715624912..ss715624914	2	Glyma.16G209800	UniRef100_Q41100 Alpha-galactosidase n=1 Tax=Phaseolus vulgaris RepID=Q41100_PHAVU	0	AT5G08370.1|Symbols:AtAGAL2, AGAL2|alpha-galactosidase 2|chr5:2691116-2693441 REVERSE LENGTH=396	0
ss715624912..ss715624914	2	Glyma.16G209900	UniRef100_B6T0Y0 Ser/Thr protein phosphatase family n=1 Tax=Zea mays RepID=B6T0Y0_MAIZE	3e-146	NA	NA							-0.945179
ss715627068..ss715627070	1	Glyma.17G216800	UniRef100_D9ZIS4 C2H2L domain class transcription factor n=1 Tax=Malus domestica RepID=D9ZIS4_MALDO	1e-54	AT5G10970.1|Symbols:|C2H2 and C2HC zinc fingers superfamily protein|chr5:3469268-3470086 FORWARD LENGTH=272	7e-36
ss715632399..ss715632517	2	Glyma.18G066800	NA	NA	AT4G08025.1|Symbols:|Protein of unknown function (DUF784)|chr4:4846879-4847226 FORWARD LENGTH=115	3e-12
ss715632399..ss715632517	2	Glyma.18G066900	UniRef100_Q94CM2 CDC6 protein n=1 Tax=Arabidopsis thaliana RepID=Q94CM2_ARATH	0	AT2G29680.2|Symbols:CDC6, ATCDC6|cell division control 6|chr2:12689586-12692854 FORWARD LENGTH=508	0					-1.57869
ss715632399..ss715632517	2	Glyma.18G067000	UniRef100_O81643 Villin-1 n=2 Tax=Arabidopsis thaliana RepID=VILI1_ARATH	0	AT2G29890.1|Symbols:VLN1, ATVLN1|villin-like 1|chr2:12744597-12749474 FORWARD LENGTH=909	0
ss715632399..ss715632517	2	Glyma.18G067100	UniRef100_N1R023 Myb-like protein J n=1 Tax=Aegilops tauschii RepID=N1R023_AEGTA	7e-11	AT5G04760.1|Symbols:|Duplicated homeodomain-like superfamily protein|chr5:1373752-1374529 REVERSE LENGTH=215	1e-12
ss715632399..ss715632517	2	Glyma.18G067200	UniRef100_I1N030 Phosphorylase n=1 Tax=Glycine max RepID=I1N030_SOYBN	0	AT3G46970.1|Symbols:ATPHS2, PHS2|alpha-glucan phosphorylase 2|chr3:17301625-17306111 REVERSE LENGTH=841	0	-1.00606	1.1917
ss715632399..ss715632517	2	Glyma.18G067300	UniRef100_B9HP82 Transformer serine/arginine-rich ribonucleoprotein n=1 Tax=Populus trichocarpa RepID=B9HP82_POPTR	2e-90	AT1G07350.1|Symbols:|RNA-binding (RRM/RBD/RNP motifs) family protein|chr1:2257732-2260101 REVERSE LENGTH=382	1e-55
ss715632399..ss715632517	2	Glyma.18G067400	UniRef100_F4JAA5 DExD/H box RNA helicase n=1 Tax=Arabidopsis thaliana RepID=F4JAA5_ARATH	0	AT3G46960.1|Symbols:|RNA helicase, ATP-dependent, SK12/DOB1 protein|chr3:17291004-17298067 REVERSE LENGTH=1347	0
ss715631913..ss715631913	1	Glyma.18G248700	UniRef100_G7KJV2 PRA1 family protein F2 n=1 Tax=Medicago truncatula RepID=G7KJV2_MEDTR	2e-06	AT1G55190.1|Symbols:PRA1.F2, PRA7|PRA1 (Prenylated rab acceptor) family protein|chr1:20588450-20589019 FORWARD LENGTH=189	2e-07
ss715631913..ss715631913	1	Glyma.18G248800	UniRef100_G7J811 HAT family dimerization domain containing protein n=1 Tax=Medicago truncatula RepID=G7J811_MEDTR	5e-115	AT1G19260.1|Symbols:|TTF-type zinc finger protein with HAT dimerisation domain|chr1:6657260-6659569 REVERSE LENGTH=769	1e-54
ss715631913..ss715631913	1	Glyma.18G248900	UniRef100_G7IUJ6 Photosystem I P700 chlorophyll a apoprotein n=1 Tax=Medicago truncatula RepID=G7IUJ6_MEDTR	6e-13	NA	NA
ss715634936..ss715634939	1	Glyma.19G139400	UniRef100_G7KSN8 NBS-LRR disease resistance protein n=1 Tax=Medicago truncatula RepID=G7KSN8_MEDTR	0	AT1G58390.1|Symbols:|Disease resistance protein (CC-NBS-LRR class) family|chr1:21690962-21693891 REVERSE LENGTH=907	4e-54
ss715634936..ss715634939	1	Glyma.19G139500	UniRef100_A2Q3B4 Disease resistance protein; Calcium-binding EF-hand n=1 Tax=Medicago truncatula RepID=A2Q3B4_MEDTR	1e-108	AT4G19050.1|Symbols:|NB-ARC domain-containing disease resistance protein|chr4:10440102-10443786 REVERSE LENGTH=1201	1e-06
ss715634936..ss715634939	1	Glyma.19G139600	UniRef100_G7KSN8 NBS-LRR disease resistance protein n=1 Tax=Medicago truncatula RepID=G7KSN8_MEDTR	0	AT3G14470.1|Symbols:|NB-ARC domain-containing disease resistance protein|chr3:4857940-4861104 FORWARD LENGTH=1054	1e-92
ss715634936..ss715634939	1	Glyma.19G139700	UniRef100_G7KSN8 NBS-LRR disease resistance protein n=1 Tax=Medicago truncatula RepID=G7KSN8_MEDTR	0	AT3G14470.1|Symbols:|NB-ARC domain-containing disease resistance protein|chr3:4857940-4861104 FORWARD LENGTH=1054	9e-99
ss715634936..ss715634939	1	Glyma.19G139800	UniRef100_Q93YG9 Insulin degrading enzyme n=1 Tax=Solanum lycopersicum RepID=Q93YG9_SOLLC	0	AT2G41790.1|Symbols:|Insulinase (Peptidase family M16) family protein|chr2:17429453-17436110 REVERSE LENGTH=970	0
NA..ss715638375	1	Glyma.20G000100	NA	NA	NA	NA
NA..ss715638375	1	Glyma.20G000200	UniRef100_B9HGC2 Inosine-uridine preferring nucleoside hydrolase family protein n=1 Tax=Populus trichocarpa RepID=B9HGC2_POPTR	0	AT1G05620.1|Symbols:URH2|uridine-ribohydrolase 2|chr1:1679286-1681527 FORWARD LENGTH=322	0	2.585
NA..ss715638375	1	Glyma.20G000300	UniRef100_Q7XKI6 OSJNBa0038O10.22 protein n=3 Tax=Oryza sativa RepID=Q7XKI6_ORYSJ	1e-128	AT5G08540.1|Symbols:|unknown protein; FUNCTIONS IN: molecular_function unknown; INVOLVED IN: biological_process unknown; LOCATED IN: chloroplast thylakoid membrane, chloroplast, chloroplast envelope; EXPRESSED IN: 24 plant structures; EXPRESSED DURING: 13 growth stages; Has 30201 Blast hits to 17322 proteins in 780 species: Archae - 12; Bacteria - 1396; Metazoa - 17338; Fungi - 3422; Plants - 503…	3e-132		-0.94308
NA..ss715638375	1	Glyma.20G000400	UniRef100_Q08A71 Probable protein arginine N-methyltransferase 6 n=1 Tax=Arabidopsis thaliana RepID=ANM6_ARATH	0	AT3G20020.1|Symbols:ATPRMT6, PRMT6|protein arginine methyltransferase 6|chr3:6984055-6987945 REVERSE LENGTH=435	0
NA..ss715638375	1	Glyma.20G000500	UniRef100_B9HPM8 Aminoacylase family protein n=1 Tax=Populus trichocarpa RepID=B9HPM8_POPTR	0	AT4G38220.2|Symbols:|Peptidase M20/M25/M40 family protein|chr4:17925251-17926919 FORWARD LENGTH=433	0
