# Supplementary material for: Deconstructing the genetic architecture of iron deficiency chlorosis in soybean using genome-wide approaches
Source: BMC Plant Biol. 2020 Jan 28;20:42. doi: 10.1186/s12870-020-2237-5 (PMC6988307; doi:10.1186/s12870-020-2237-5)
Supplement: Supplementary file 8 — Additional file 8. Characterization of candidate genes in the historical IDC QTL on soybean Gm03. [file 12870_2020_2237_MOESM8_ESM.xlsx]

## Sheet: Additional file 8
Additional file 8: Characterization of candidate genes in the historical IDC QTL on soybean Gm03. Linkage interval referes to figure 3. Gene identifier refers to Glycine max version 2 release. For more information see http://www.phytozome.net/soybean.php. The top descriptive Uniref100 BlastP hit was determined via BLASTP of of primary proteins against Uniref100 (version 11/26/2012). The generated…
Linkage Interval	Gene Identifier	Top Descriptive Uniref100 BLASTP Hit	Top Descriptive Uniref100 E-value	Top Arabidopsis (TAIR10) BLASTP Hit	Top Arabidopsis (TAIR10) E-value	Moran Lauter et al. 2019				Moran Lauter et al. 2014		Atwood et al. 2014
						Expression: Clark Leaves 60 Min Log2 FC (Fe-/Fe+)	Expression: Clark Leaves 120 Min Log2 FC (Fe-/Fe+)	Expression: Clark Roots 30 Min Log2 FC (Fe-/Fe+)	Expression: Clark Roots 60 Min Log2 FC (Fe-/Fe+)	Expression: Clark Leaves 6H Log2 FC (Fe-/Fe+)	Expression: Clark Roots 1H Log2 FC (Fe-/Fe+)	Expression: Isoclark Leaves 3 weeks Log2FC (GmRPA3 silenced/Conrol)
Gm03 Linkage I1	Glyma.03G127900	UniRef100_G7KQT1 Proton-coupled amino acid transporter n=2 Tax=Medicago truncatula RepID=G7KQT1_MEDTR	8e-83	AT2G41190.1|Symbols:|Transmembrane amino acid transporter family protein|chr2:17167561-17170145 REVERSE LENGTH=536	5e-82			0.69
Gm03 Linkage I1	Glyma.03G128000	UniRef100_M7YD12 UDP-galactose:fucoside alpha-3-galactosyltransferase n=1 Tax=Triticum urartu RepID=M7YD12_TRIUA	2e-17	AT2G41200.1|Symbols:|unknown protein; Has 26 Blast hits to 26 proteins in 11 species: Archae - 0; Bacteria - 0; Metazoa - 0; Fungi - 0; Plants - 26; Viruses - 0; Other Eukaryotes - 0 (source: NCBI BLink).|chr2:17171657-17172929 FORWARD LENGTH=161	1e-24
Gm03 Linkage I1	Glyma.03G128100	UniRef100_Q2HW52 Phosphatidylinositol-4-phosphate 5-kinase n=1 Tax=Medicago truncatula RepID=Q2HW52_MEDTR	0	AT3G56960.1|Symbols:PIP5K4|phosphatidyl inositol monophosphate 5 kinase 4|chr3:21080957-21083885 FORWARD LENGTH=779	0
Gm03 Linkage I1	Glyma.03G128200	UniRef100_G7KQS1 TGA transcription factor n=3 Tax=Medicago truncatula RepID=G7KQS1_MEDTR	4e-157	AT3G12250.5|Symbols:TGA6, BZIP45|TGACG motif-binding factor 6|chr3:3906636-3908583 FORWARD LENGTH=303	5e-125			0.628339
Gm03 Linkage I1	Glyma.03G128300	UniRef100_G7KQT5 Ferredoxin-dependent glutamate synthase n=2 Tax=Medicago RepID=G7KQT5_MEDTR	0	AT5G04140.1|Symbols:GLU1, GLS1, GLUS, FD-GOGAT|glutamate synthase 1|chr5:1130031-1138186 FORWARD LENGTH=1622	0			0.94081
Gm03 Linkage I1	Glyma.03G128400	NA	NA	NA	NA
Gm03 Linkage I1	Glyma.03G128500	NA	NA	NA	NA
Gm03 Linkage I1	Glyma.03G128600	UniRef100_G8GTP2 BTB/POZ ankyrin repeat protein n=1 Tax=Glycine max RepID=G8GTP2_SOYBN	0	AT2G41370.1|Symbols:BOP2|Ankyrin repeat family protein / BTB/POZ domain-containing protein|chr2:17238019-17240203 REVERSE LENGTH=491	0
Gm03 Linkage I1	Glyma.03G128700	NA	NA	AT5G04080.1|Symbols:|unknown protein; FUNCTIONS IN: molecular_function unknown; INVOLVED IN: biological_process unknown; LOCATED IN: plasma membrane; EXPRESSED IN: 16 plant structures; EXPRESSED DURING: 9 growth stages; Has 115 Blast hits to 115 proteins in 16 species: Archae - 0; Bacteria - 0; Metazoa - 0; Fungi - 5; Plants - 110; Viruses - 0; Other Eukaryotes - 0 (source: NCBI BLink).|chr5:1104…	4e-13
Gm03 Linkage I1	Glyma.03G128800	UniRef100_Q2HW59 Cellular retinaldehyde-binding/triple function, C-terminal n=1 Tax=Medicago truncatula RepID=Q2HW59_MEDTR	2e-147	AT3G10210.1|Symbols:|SEC14 cytosolic factor family protein / phosphoglyceride transfer family protein|chr3:3160416-3161579 REVERSE LENGTH=237	2e-122
Gm03 Linkage I1	Glyma.03G128900	UniRef100_F1C4C1 Lycopene beta-cyclase n=1 Tax=Phaseolus vulgaris RepID=F1C4C1_PHAVU	0	AT3G10230.1|Symbols:LYC|lycopene cyclase|chr3:3164340-3165845 REVERSE LENGTH=501	0
Gm03 Linkage I1	Glyma.03G129000	NA	NA	NA	NA
Gm03 Linkage I1	Glyma.03G129100	UniRef100_K7KEQ2 Pyrroline-5-carboxylate reductase n=1 Tax=Glycine max RepID=K7KEQ2_SOYBN	0	AT5G14800.1|Symbols:P5CR, AT-P5R, AT-P5C1, EMB2772|pyrroline-5- carboxylate (P5C) reductase|chr5:4786190-4787618 REVERSE LENGTH=276	3e-153
Gm03 Linkage I1	Glyma.03G129200	UniRef100_G7K6C6 Cytochrome P450 n=1 Tax=Medicago truncatula RepID=G7K6C6_MEDTR	6e-22	AT5G58860.1|Symbols:CYP86A1, CYP86|cytochrome P450, family 86, subfamily A, polypeptide 1|chr5:23765999-23767997 REVERSE LENGTH=513	9e-18
Gm03 Linkage I1	Glyma.03G129300	UniRef100_K7W5F3 Embryo-abundant protein EMB n=1 Tax=Phaseolus vulgaris RepID=K7W5F3_PHAVU	2e-140	AT2G41380.1|Symbols:|S-adenosyl-L-methionine-dependent methyltransferases superfamily protein|chr2:17251981-17252886 FORWARD LENGTH=269	1e-118					2.47666
Gm03 Linkage I1	Glyma.03G129400	UniRef100_A2Q2Z4 Mitochondrial fission 1 protein n=1 Tax=Medicago truncatula RepID=A2Q2Z4_MEDTR	2e-103	AT3G57090.1|Symbols:BIGYIN, FIS1A|Tetratricopeptide repeat (TPR)-like superfamily protein|chr3:21128627-21129981 FORWARD LENGTH=170	6e-81			-1.15972
Gm03 Linkage I1	Glyma.03G129500	UniRef100_A2Q2Z5 DNA-directed RNA polymerases I, II, and III subunit RPABC1 n=1 Tax=Medicago truncatula RepID=A2Q2Z5_MEDTR	4e-126	AT3G57080.1|Symbols:RPB5B, NRPE5|Eukaryotic rpb5 RNA polymerase subunit family protein|chr3:21125878-21127470 FORWARD LENGTH=222	3e-99
Gm03 Linkage I2	Glyma.03G129600	UniRef100_A2Q2Z6 Thioredoxin fold n=1 Tax=Medicago truncatula RepID=A2Q2Z6_MEDTR	7e-169	AT3G57070.1|Symbols:|Glutaredoxin family protein|chr3:21124174-21125427 FORWARD LENGTH=417	7e-101			1.18288
Gm03 Linkage I2	Glyma.03G129700	UniRef100_U5FQ77 Chloroplast cystathionine beta lyase family protein n=1 Tax=Populus trichocarpa RepID=U5FQ77_POPTR	0	AT3G57050.1|Symbols:CBL|cystathionine beta-lyase|chr3:21111939-21114521 REVERSE LENGTH=464	0
Gm03 Linkage I2	Glyma.03G129800	NA	NA	AT3G57062.2|Symbols:|unknown protein; FUNCTIONS IN: molecular_function unknown; INVOLVED IN: biological_process unknown; LOCATED IN: endomembrane system.|chr3:21121443-21121589 FORWARD LENGTH=48	5e-16
Gm03 Linkage I2	Glyma.03G129900	UniRef100_Q9SS36 F14P13.15 protein n=1 Tax=Arabidopsis thaliana RepID=Q9SS36_ARATH	2e-128	AT3G10250.2|Symbols:|Plant protein 1589 of unknown function|chr3:3168371-3170418 REVERSE LENGTH=324	2e-132
Gm03 Linkage I2	Glyma.03G130000	UniRef100_B9H946 Two-component response regulator ARR8 family protein n=1 Tax=Populus trichocarpa RepID=B9H946_POPTR	1e-100	AT3G57040.1|Symbols:ARR9, ATRR4|response regulator 9|chr3:21110059-21111228 FORWARD LENGTH=234	1e-93			-1.04707
Gm03 Linkage I3	Glyma.03G130100	UniRef100_B9IHS3 Strictosidine synthase family protein n=1 Tax=Populus trichocarpa RepID=B9IHS3_POPTR	0	AT3G57030.1|Symbols:|Calcium-dependent phosphotriesterase superfamily protein|chr3:21101653-21103204 REVERSE LENGTH=374	1e-165
Gm03 Linkage I3	Glyma.03G130200	UniRef100_G7KRP1 Adipocyte plasma membrane-associated protein n=1 Tax=Medicago truncatula RepID=G7KRP1_MEDTR	1e-180	AT2G41290.1|Symbols:SSL2|strictosidine synthase-like 2|chr2:17210599-17212904 REVERSE LENGTH=376	4e-120							-1.30279
Gm03 Linkage I3	Glyma.03G130300	UniRef100_G7KRP6 Phosphoglycolate phosphatase n=1 Tax=Medicago truncatula RepID=G7KRP6_MEDTR	3e-157	AT2G41250.1|Symbols:|Haloacid dehalogenase-like hydrolase (HAD) superfamily protein|chr2:17200862-17202551 REVERSE LENGTH=290	1e-130
Gm03 Linkage I3	Glyma.03G130400	UniRef100_G7KRQ0 Transcription factor ORG2 n=1 Tax=Medicago truncatula RepID=G7KRQ0_MEDTR	2e-73	AT3G56970.1|Symbols:BHLH038, ORG2|basic helix-loop-helix (bHLH) DNA-binding superfamily protein|chr3:21084204-21085094 REVERSE LENGTH=253	1e-51			2.44274
Gm03 Linkage I3	Glyma.03G130500	NA	NA	NA	NA
Gm03 Linkage I3	Glyma.03G130600	UniRef100_G7KRQ0 Transcription factor ORG2 n=1 Tax=Medicago truncatula RepID=G7KRQ0_MEDTR	1e-72	AT3G56970.1|Symbols:BHLH038, ORG2|basic helix-loop-helix (bHLH) DNA-binding superfamily protein|chr3:21084204-21085094 REVERSE LENGTH=253	5e-52			0.954794			1.28861
Gm03 Linkage I4	Glyma.03G130700	NA	NA	NA	NA
Gm03 Linkage I4	Glyma.03G130800	UniRef100_A9PIE9 Calmodulin-like family protein n=1 Tax=Populus trichocarpa RepID=A9PIE9_POPTR	8e-63	AT3G10190.1|Symbols:|Calcium-binding EF-hand family protein|chr3:3155309-3155938 FORWARD LENGTH=209	2e-57
Gm03 Linkage I4	Glyma.03G130900	UniRef100_G7IDS5 Patatin-like phospholipase domain-containing protein n=1 Tax=Medicago truncatula RepID=G7IDS5_MEDTR	0	AT5G04040.1|Symbols:SDP1|Patatin-like phospholipase family protein|chr5:1090346-1093003 FORWARD LENGTH=825	0		-1.7102
Gm03 Linkage I4	Glyma.03G131000	UniRef100_G7KRQ7 Pathogen-induced calmodulin-binding protein n=1 Tax=Medicago truncatula RepID=G7KRQ7_MEDTR	0	AT5G04020.1|Symbols:|calmodulin binding|chr5:1081980-1086546 REVERSE LENGTH=1495	2e-28			0.637253				1.14995
Gm03 Linkage I4	Glyma.03G131100	UniRef100_G7KRQ8 UDP-sulfoquinovose synthase n=3 Tax=Medicago truncatula RepID=G7KRQ8_MEDTR	0	AT4G33030.1|Symbols:SQD1|sulfoquinovosyldiacylglycerol 1|chr4:15936051-15937566 FORWARD LENGTH=477	0		-1.08	0.836037
Gm03 Linkage I4	Glyma.03G131200	UniRef100_Q2HRI0 Gibberellin 20 oxidase n=1 Tax=Medicago truncatula RepID=Q2HRI0_MEDTR	3e-163	AT1G52800.1|Symbols:|2-oxoglutarate (2OG) and Fe(II)-dependent oxygenase superfamily protein|chr1:19664044-19665362 FORWARD LENGTH=314	1e-90			1.02911
Gm03 Linkage I4	Glyma.03G131300	NA	NA	NA	NA
Gm03 Linkage I4	Glyma.03G131400	UniRef100_Q945B6 Probable 2-oxoglutarate-dependent dioxygenase AOP1.2 n=5 Tax=Arabidopsis thaliana RepID=AOP1L_ARATH	3e-68	AT1G52820.1|Symbols:|2-oxoglutarate (2OG) and Fe(II)-dependent oxygenase superfamily protein|chr1:19669216-19670321 FORWARD LENGTH=317	2e-86
Gm03 Linkage I4	Glyma.03G131500	UniRef100_Q2HRI0 Gibberellin 20 oxidase n=1 Tax=Medicago truncatula RepID=Q2HRI0_MEDTR	2e-74	AT1G52790.1|Symbols:|2-oxoglutarate (2OG) and Fe(II)-dependent oxygenase superfamily protein|chr1:19662194-19663301 REVERSE LENGTH=310	5e-56
Gm03 Linkage I4	Glyma.03G131600	NA	NA	NA	NA
Gm03 Linkage I4	Glyma.03G131700	UniRef100_Q2HRH3 Gibberellin induced protein n=1 Tax=Medicago truncatula RepID=Q2HRH3_MEDTR	1e-59	AT1G74670.1|Symbols:|Gibberellin-regulated family protein|chr1:28053378-28053893 FORWARD LENGTH=101	1e-35
Gm03 Linkage I4	Glyma.03G131800	UniRef100_Q2HRH2 N-acetylglucosaminyl transferase component n=1 Tax=Medicago truncatula RepID=Q2HRH2_MEDTR	0	AT3G57170.1|Symbols:|N-acetylglucosaminyl transferase component family protein / Gpi1 family protein|chr3:21159620-21162259 REVERSE LENGTH=560	3e-166
Gm03 Linkage I4	Glyma.03G131900	UniRef100_Q2HRG8 Polyadenylate-binding protein-interacting protein n=1 Tax=Medicago truncatula RepID=Q2HRG8_MEDTR	3e-51	AT2G41430.5|Symbols:ERD15|dehydration-induced protein (ERD15)|chr2:17269736-17270314 FORWARD LENGTH=163	2e-29
Gm03 Linkage I4	Glyma.03G132000	UniRef100_Q8W4I6 GTP binding protein BRASSINAZOLE INSENSITIVE PALE GREEN 2 n=1 Tax=Arabidopsis thaliana RepID=Q8W4I6_ARATH	0	AT3G57180.1|Symbols:BPG2|P-loop containing nucleoside triphosphate hydrolases superfamily protein|chr3:21163663-21166006 REVERSE LENGTH=660	0
Gm03 Linkage I4	Glyma.03G132100	NA	NA	NA	NA
Gm03 Linkage I4	Glyma.03G132200	UniRef100_G7KSJ5 Mediator of DNA damage checkpoint protein n=1 Tax=Medicago truncatula RepID=G7KSJ5_MEDTR	0	AT2G41450.1|Symbols:|N-acetyltransferases;N-acetyltransferases|chr2:17278190-17281637 FORWARD LENGTH=612	0
Gm03 Linkage I4	Glyma.03G132300	UniRef100_G7J1N7 SDL-1 protein n=1 Tax=Medicago truncatula RepID=G7J1N7_MEDTR	0	AT3G08550.1|Symbols:ELD1, ABI8, KOB1|elongation defective 1 protein / ELD1 protein|chr3:2596513-2599515 FORWARD LENGTH=533	0
Gm03 Linkage I4	Glyma.03G132400	UniRef100_G7IGJ6 Replication protein A 70 kDa DNA-binding subunit n=1 Tax=Medicago truncatula RepID=G7IGJ6_MEDTR	2e-65	AT1G52950.1|Symbols:|Nucleic acid-binding, OB-fold-like protein|chr1:19725483-19728007 FORWARD LENGTH=566	5e-09
Gm03 Linkage I4	Glyma.03G132500	UniRef100_G7JNL0 Eukaryotic translation initiation factor 2A n=1 Tax=Medicago truncatula RepID=G7JNL0_MEDTR	5e-26	AT1G73180.2|Symbols:|Eukaryotic translation initiation factor eIF2A family protein|chr1:27518335-27521014 FORWARD LENGTH=484	8e-19
Gm03 Linkage I4	Glyma.03G132600	UniRef100_Q39900 Beta-1,3-glucanase n=1 Tax=Glycine max RepID=Q39900_SOYBN	1e-91	AT3G57270.1|Symbols:BG1|beta-1,3-glucanase 1|chr3:21191336-21193118 REVERSE LENGTH=340	2e-59
Gm03 Linkage I4	Glyma.03G132700	UniRef100_Q03773 Glucan endo-1,3-beta-glucosidase n=2 Tax=Glycine RepID=E13A_SOYBN	0	AT3G57270.1|Symbols:BG1|beta-1,3-glucanase 1|chr3:21191336-21193118 REVERSE LENGTH=340	1e-138			0.925356			3.89035
Gm03 Linkage I4	Glyma.03G132800	UniRef100_G7KSL2 DNA repair protein recA-like protein n=1 Tax=Medicago truncatula RepID=G7KSL2_MEDTR	4e-75	AT5G03990.1|Symbols:|unknown protein; BEST Arabidopsis thaliana protein match is: unknown protein (TAIR:AT3G51940.1); Has 30201 Blast hits to 17322 proteins in 780 species: Archae - 12; Bacteria - 1396; Metazoa - 17338; Fungi - 3422; Plants - 5037; Viruses - 0; Other Eukaryotes - 2996 (source: NCBI BLink).|chr5:1075957-1077358 FORWARD LENGTH=302	5e-41
Gm03 Linkage I4	Glyma.03G132900	UniRef100_Q39900 Beta-1,3-glucanase n=1 Tax=Glycine max RepID=Q39900_SOYBN	0	AT3G57270.1|Symbols:BG1|beta-1,3-glucanase 1|chr3:21191336-21193118 REVERSE LENGTH=340	2e-137						1.76187
Gm03 Linkage I4	Glyma.03G133000	UniRef100_G7KSL4 RecA n=1 Tax=Medicago truncatula RepID=G7KSL4_MEDTR	3e-63	AT3G10140.1|Symbols:RECA3|RECA homolog 3|chr3:3134984-3137069 FORWARD LENGTH=389	7e-33
Gm03 Linkage I4	Glyma.03G133100	UniRef100_B6SYV0 Histone H3 n=1 Tax=Zea mays RepID=B6SYV0_MAIZE	8e-67	AT5G65360.1|Symbols:|Histone superfamily protein|chr5:26120099-26120509 REVERSE LENGTH=136	7e-67
Gm03 Linkage I4	Glyma.03G133200	UniRef100_Q7XQN3 OSJNBa0089K21.3 protein n=2 Tax=Oryza sativa RepID=Q7XQN3_ORYSJ	1e-40	AT3G57280.1|Symbols:|Transmembrane proteins 14C|chr3:21193960-21195547 FORWARD LENGTH=226	2e-80
Gm03 Linkage I4	Glyma.03G133300	UniRef100_H9D2G5 Cytokinin dehydrogenase 1 n=1 Tax=Glycine max RepID=H9D2G5_SOYBN	0	AT2G41510.1|Symbols:ATCKX1, CKX1|cytokinin oxidase/dehydrogenase 1|chr2:17314626-17316861 FORWARD LENGTH=575	0
Gm03 Linkage I4	Glyma.03G133400	NA	NA	AT5G04000.1|Symbols:|unknown protein; Has 1807 Blast hits to 1807 proteins in 277 species: Archae - 0; Bacteria - 0; Metazoa - 736; Fungi - 347; Plants - 385; Viruses - 0; Other Eukaryotes - 339 (source: NCBI BLink).|chr5:1079305-1079732 REVERSE LENGTH=116	2e-29
Gm03 Linkage I4	Glyma.03G133500	UniRef100_G7KSM0 Chaperone protein dnaJ n=1 Tax=Medicago truncatula RepID=G7KSM0_MEDTR	0	AT2G41520.1|Symbols:TPR15|Heat shock protein DnaJ with tetratricopeptide repeat|chr2:17317662-17322705 FORWARD LENGTH=1108	0
Gm03 Linkage I4	Glyma.03G133600	UniRef100_G7KSM1 Bifunctional monodehydroascorbate reductase and carbonic anhydrase nectarin-3 n=1 Tax=Medicago truncatula RepID=G7KSM1_MEDTR	1e-117	AT4G20990.1|Symbols:ATACA4, ACA4|alpha carbonic anhydrase 4|chr4:11219772-11221126 FORWARD LENGTH=267	1e-94
