# Supplementary material for: Deconstructing the genetic architecture of iron deficiency chlorosis in soybean using genome-wide approaches
Source: BMC Plant Biol. 2020 Jan 28;20:42. doi: 10.1186/s12870-020-2237-5 (PMC6988307; doi:10.1186/s12870-020-2237-5)
Supplement: Supplementary file 9 — Additional file 9. Significantly associated epistatic (SNP-SNP) interactions for iron deficiency chlorosis. [file 12870_2020_2237_MOESM9_ESM.xlsx]

## Sheet: Additional file 9
Additional file 9: Significantly associated epistatic (SNP-SNP) interactions for iron deficiency chlorosis.
Time point	GWAS SNP1	Chromosome2	Genomic position2	P-value	GWES SNP1	Chromosome2	Genomic Position2
T2_2015	ss715585442_G_A	Gm03	34364354	6.459e-16	ss715591282_G_A	Gm05	36254280
T2_2015	ss715585442_G_A	Gm03	34364354	1.63e-21	ss715623492_C_T	Gm16	1551808
T2_2015	ss715585442_G_A	Gm03	34364354	1.692e-17	ss715624343_T_C	Gm16	30876047
T1_2014	ss715585444_A_C	Gm03	34374076	6.265e-14	ss715591282_G_A	Gm05	36254280
T1_2014	ss715585444_A_C	Gm03	34374076	1.024e-17	ss715593829_C_T	Gm06	19744952
T1_2014	ss715585444_A_C	Gm03	34374076	5.278e-06	ss715615453_C_A	Gm13	33815541
T1_2014	ss715585444_A_C	Gm03	34374076	6.122e-11	ss715624343_T_C	Gm16	30876047
T1_2014	ss715585444_A_C	Gm03	34374076	5.222e-11	ss715627826_T_C	Gm17	41215021
T1_2014	ss715585444_A_C	Gm03	34374076	3.439e-17	ss715635782_C_A	Gm19	48180446
T1_2015	ss715585444_A_C	Gm03	34374076	9.629e-11	ss715624343_T_C	Gm16	30876047
T1_2015	ss715585444_A_C	Gm03	34374076	1.803e-25	ss715634908_C_T	Gm19	39932073
T2_2014	ss715585444_A_C	Gm03	34374076	2.774e-11	ss715593829_C_T	Gm06	19744952
T3_2014	ss715585450_C_T	Gm03	34399757	1.085e-11	ss715591282_G_A	Gm05	36254280
T3_2015	ss715585450_C_T	Gm03	34399757	1.434e-20	ss715591282_G_A	Gm05	36254280
T3_2015	ss715585450_C_T	Gm03	34399757	5.299e-22	ss715624343_T_C	Gm16	30876047
T1_2014	ss715585469_G_A	Gm03	34532040	5.084e-17	ss715591282_G_A	Gm05	36254280
T1_2015	ss715585469_G_A	Gm03	34532040	9.595e-21	ss715608720_A_G	Gm10	964301
T3_2015	ss715585469_G_A	Gm03	34532040	4.097e-21	ss715604564_T_C	Gm09	45302347
T3_2015	ss715585469_G_A	Gm03	34532040	3.708e-22	ss715635010_G_A	Gm19	40552562
T1_2014	ss715585486_G_A	Gm03	34612476	5.395e-19	ss715591282_G_A	Gm05	36254280
T1_2014	ss715585486_G_A	Gm03	34612476	3.43e-15	ss715593829_C_T	Gm06	19744952
T1_2015	ss715585486_G_A	Gm03	34612476	3.285e-21	ss715591282_G_A	Gm05	36254280
T2_2015	ss715585486_G_A	Gm03	34612476	1.232e-22	ss715591282_G_A	Gm05	36254280
T2_2015	ss715585486_G_A	Gm03	34612476	1.05e-12	ss715613120_C_T	Gm12	492020
T3_2015	ss715585486_G_A	Gm03	34612476	4.76e-22	ss715591282_G_A	Gm05	36254280
T3_2015	ss715585486_G_A	Gm03	34612476	5.067e-22	ss715634908_C_T	Gm19	39932073
1SNP name followed by major and miner allele
2Chromosome and physical position based on soybean reference genome (Glyma.Wm82.a2(Gma2.0)) in SoyBase.									`
