# Supplementary material for: Deconstructing the genetic architecture of iron deficiency chlorosis in soybean using genome-wide approaches
Source: BMC Plant Biol. 2020 Jan 28;20:42. doi: 10.1186/s12870-020-2237-5 (PMC6988307; doi:10.1186/s12870-020-2237-5)
Supplement: Supplementary file 10 — Additional file 10. Identification of genomic regions containing epistatic SNPs (GWES) associated with IDC. [file 12870_2020_2237_MOESM10_ESM.xlsx]

## Sheet: Additional file 10
Additional file 10: Identification of genomic regions containing epistatic SNPs (GWES) associated with IDC. To identify genomic regions of intrest, the flanking non-significant SNPs on either side of the significant epistatic SNP (see Supplemental Table 7) were identified. Gene ranges were then identified for the SNP interval. Grey boxes separate chromosomes.
Chromosome	Chromosomal Position	SNP Identifier	SNP Status	Gene Range of Interest
Gm05	36234830	ss715591281	Flanking	Glyma.05g172200
Gm05	36254280	ss715591282	Significant
Gm05	36266841	ss715591283	Flanking	Glyma.05g173000
Gm06	19683505	ss715593828	Flanking	Glyma.06g206000
Gm06	19744952	ss715593829	Significant
Gm06	19818851	ss715593831	Flanking	Glyma.06g206400
Gm09	45280778	ss715604560	Flanking	Glyma.09g228700
Gm09	45302347	ss715604564	Significant
Gm09	45305739	ss715604565	Flanking	Glyma.09g228900
Gm10	967548	ss715608716	Flanking	Glyma.10g010200
Gm10	964301	ss715608720	Significant
Gm10	998272	ss715605485	Flanking	Glyma.10g010600
Gm12	488212	ss715613116	Flanking	Glyma.12g006300
Gm12	492020	ss715613120	Significant
Gm12	502101	ss715613133	Flanking	Glyma.12g006600
Gm13	33790357	ss715615451	Flanking	Glyma.13g225000
Gm13	33815541	ss715615453	Significant
Gm13	33834665	ss715615454	Flanking	Glyma.13g225800
Gm16	1533772	ss715623488	Flanking	Glyma.16g017400
Gm16	1551808	ss715623492	Significant
Gm16	1563455	ss715623495	Flanking	Glyma.16g017600
Gm16	30873379	ss715624342	Flanking	Glyma.16g148000
Gm16	30876047	ss715624343	Significant
Gm16	30886435	ss715624344	Flanking	Glyma.16g148200
Gm17	41202927	ss715627825	Flanking	Glyma.17g258100
Gm17	41215021	ss715627826	Significant
Gm17	41223428	ss715627827	Flanking	Glyma.17g258200
Gm19	39929607	ss715634907	Flanking
Gm19	39932073	ss715634908	Significant	Glyma.19g138000
Gm19	39934875	ss715634909	Flanking
Gm19	40543275	ss715635008	Flanking	Glyma.19g144200
Gm19	40552562	ss715635010	Significant
Gm19	40555832	ss715635011	Flanking	Glyma.19g144400
