# Supplementary material for: Deconstructing the genetic architecture of iron deficiency chlorosis in soybean using genome-wide approaches
Source: BMC Plant Biol. 2020 Jan 28;20:42. doi: 10.1186/s12870-020-2237-5 (PMC6988307; doi:10.1186/s12870-020-2237-5)
Supplement: Supplementary file 11 — Additional file 11. Characterization of candidate genes in GWES regions. [file 12870_2020_2237_MOESM11_ESM.xlsx]

## Sheet: Additional file 11
Additional file 11: Characterization of candidate genes in GWES regions. GWES SNP range refers to Supplemental Table 8. Interacting GWAS SNPS refers to Supplemental Table 7. Gene identifier refers to Glycine max version 2 release. For more information see http://www.phytozome.net/soybean.php. The top descriptive Uniref100 BlastP hit was determined via BLASTP of of primary proteins against Uniref1…
GWES SNP Range	Interacting GWAS SNPS	Chromosome	Gene Identifier (Williams.a2.v1)	Top Descriptive Uniref100 BLASTP Hit	Top Descriptive Uniref100 E-value	Top Arabidopsis (TAIR10) BLASTP Hit	Top Arabidopsis (TAIR10) E-value	Moran Lauter et al. 2019		Atwood et al. 2014
								Expression: Clark Leaves 120 Min Log2 FC (Fe-/Fe+)	Expression: Clark Roots 30 Min Log2 FC (Fe-/Fe+)	Expression: IsoClark Leaves 3 weeks Log2FC (GmRPA3 silenced/Conrol)
ss715591281-ss715591283	ss715585442, ss715585444, ss715585450, ss715585469, ss715585486	Gm05	Glyma.05G172200	UniRef100_B6SSZ5 Actin-like protein 3 n=1 Tax=Zea mays RepID=B6SSZ5_MAIZE	1e-86	AT1G13180.1|Symbols:DIS1, ARP3, ATARP3|Actin-like ATPase superfamily protein|chr1:4495394-4498204 FORWARD LENGTH=427	2e-106
ss715591281-ss715591283	ss715585442, ss715585444, ss715585450, ss715585469, ss715585486	Gm05	Glyma.05G172300	UniRef100_B9RMR5 Photosystem II core complex proteins psbY, chloroplast n=1 Tax=Ricinus communis RepID=B9RMR5_RICCO	2e-61	AT1G67740.1|Symbols:PSBY, YCF32|photosystem II BY|chr1:25394429-25394998 REVERSE LENGTH=189	6e-44		-1.47987
ss715591281-ss715591283	ss715585442, ss715585444, ss715585450, ss715585469, ss715585486	Gm05	Glyma.05G172400	UniRef100_G7J2L3 RCC1 domain-containing protein n=2 Tax=Medicago truncatula RepID=G7J2L3_MEDTR	0	AT3G26100.2|Symbols:|Regulator of chromosome condensation (RCC1) family protein|chr3:9538063-9540149 FORWARD LENGTH=532 0	0			2.15752
ss715591281-ss715591283	ss715585442, ss715585444, ss715585450, ss715585469, ss715585486	Gm05	Glyma.05G172500	NA	NA	NA	NA
ss715591281-ss715591283	ss715585442, ss715585444, ss715585450, ss715585469, ss715585486	Gm05	Glyma.05G172600	UniRef100_B6SSZ5 Actin-like protein 3 n=1 Tax=Zea mays RepID=B6SSZ5_MAIZE	0	AT1G13180.1|Symbols:DIS1, ARP3, ATARP3|Actin-like ATPase superfamily protein|chr1:4495394-4498204 FORWARD LENGTH=427	0
ss715591281-ss715591283	ss715585442, ss715585444, ss715585450, ss715585469, ss715585486	Gm05	Glyma.05G172700	NA	NA	NA	NA
ss715591281-ss715591283	ss715585442, ss715585444, ss715585450, ss715585469, ss715585486	Gm05	Glyma.05G172800	NA	NA	AT1G67785.1|Symbols:|unknown protein; Has 30 Blast hits to 30 proteins in 12 species: Archae - 0; Bacteria - 0; Metazoa - 0; Fungi - 0; Plants - 30; Viruses - 0; Other Eukaryotes - 0 (source: NCBI BLink).|chr1:25416100-25416984 REVERSE LENGTH=63	7e-27		-1.13368
ss715591281-ss715591283	ss715585442, ss715585444, ss715585450, ss715585469, ss715585486	Gm05	Glyma.05G172900	UniRef100_G7KG03 Phenylalanyl-tRNA synthetase beta chain n=1 Tax=Medicago truncatula RepID=G7KG03_MEDTR	2e-141	AT1G72550.1|Symbols:|tRNA synthetase beta subunit family protein|chr1:27319947-27323908 REVERSE LENGTH=598	8e-95
ss715591281-ss715591283	ss715585442, ss715585444, ss715585450, ss715585469, ss715585486	Gm05	Glyma.05G173000	NA	NA	AT5G25500.1|Symbols:|unknown protein; Has 1807 Blast hits to 1807 proteins in 277 species: Archae - 0; Bacteria - 0; Metazoa - 736; Fungi - 347; Plants - 385; Viruses - 0; Other Eukaryotes - 339 (source: NCBI BLink).|chr5:8881118-8882380 FORWARD LENGTH=420	8e-129
ss715593828-ss715593831	ss715585444, ss715585486	Gm06	Glyma.06G206000	UniRef100_F4K9K8 UBQ, helicase-c and DEAD-like helicase domain-containing protein n=1 Tax=Arabidopsis thaliana RepID=F4K9K8_ARATH	0	AT5G08110.1|Symbols:|nucleic acid binding;ATP-dependent helicases;ATP binding;helicases;ATP-dependent helicases|chr5:2594854-2600114 REVERSE LENGTH=1141	0
ss715593828-ss715593831	ss715585444, ss715585486	Gm06	Glyma.06G206100	UniRef100_V4LGL7 Annexin n=2 Tax=Eutrema RepID=V4LGL7_THESL	1e-66	AT5G65020.1|Symbols:ANNAT2|annexin 2|chr5:25973915-25975554 FORWARD LENGTH=317	3e-39
ss715593828-ss715593831	ss715585444, ss715585486	Gm06	Glyma.06G206200	NA	NA	AT2G03810.4|Symbols:|18S pre-ribosomal assembly protein gar2-related|chr2:1162703-1164286 FORWARD LENGTH=439	3e-07	2.22051
ss715593828-ss715593831	ss715585444, ss715585486	Gm06	Glyma.06G206300	UniRef100_B9HWU2 Basic helix-loop-helix family protein n=1 Tax=Populus trichocarpa RepID=B9HWU2_POPTR	2e-26	AT5G08130.1|Symbols:BIM1|basic helix-loop-helix (bHLH) DNA-binding superfamily protein|chr5:2606655-2608652 REVERSE LENGTH=409	5e-23
ss715593828-ss715593831	ss715585444, ss715585486	Gm06	Glyma.06G206400	UniRef100_Q0GLC9 Dof22 n=1 Tax=Glycine max RepID=Q0GLC9_SOYBN	3e-100	AT5G60850.1|Symbols:OBP4|OBF binding protein 4|chr5:24480578-24481501 FORWARD LENGTH=307	2e-49
ss715604560-ss715604565	ss715585469	Gm09	Glyma.09G228700	NA	NA	NA	NA
ss715604560-ss715604565	ss715585469	Gm09	Glyma.09G228800	NA	NA	NA	NA
ss715604560-ss715604565	ss715585469	Gm09	Glyma.09G228900	UniRef100_M4F8V6 40S ribosomal protein S27 n=1 Tax=Brassica rapa subsp. pekinensis RepID=M4F8V6_BRARP	6e-71	AT5G47940.1|Symbols:|unknown protein; Has 1807 Blast hits to 1807 proteins in 277 species: Archae - 0; Bacteria - 0; Metazoa - 736; Fungi - 347; Plants - 385; Viruses - 0; Other Eukaryotes - 339 (source: NCBI BLink).|chr5:19409407-19411893 REVERSE LENGTH=749	3e-71
ss715608716-ss715605485	ss715585469	Gm10	Glyma.10G010200	UniRef100_G7KTP7 ADP-ribosylation factor-like protein n=1 Tax=Medicago truncatula RepID=G7KTP7_MEDTR	6e-131	AT5G14670.1|Symbols:ATARFA1B, ARFA1B|ADP-ribosylation factor A1B|chr5:4729319-4730495 FORWARD LENGTH=188	3e-132
ss715608716-ss715605485	ss715585469	Gm10	Glyma.10G010300	UniRef100_G7ICT7 Myb-like transcription factor n=1 Tax=Medicago truncatula RepID=G7ICT7_MEDTR	1e-99	AT5G49620.1|Symbols:AtMYB78, MYB78|myb domain protein 78|chr5:20137491-20139384 REVERSE LENGTH=307	3e-75
ss715608716-ss715605485	ss715585469	Gm10	Glyma.10G010400	UniRef100_Q0PJK7 MYB transcription factor MYB76 n=1 Tax=Glycine max RepID=Q0PJK7_SOYBN	1e-135	AT2G47190.1|Symbols:ATMYB2, MYB2|myb domain protein 2|chr2:19376284-19377297 FORWARD LENGTH=273	1e-77
ss715608716-ss715605485	ss715585469	Gm10	Glyma.10G010500	UniRef100_V7BGX8 Pectinesterase n=1 Tax=Phaseolus vulgaris RepID=V7BGX8_PHAVU	7e-118	AT5G19730.1|Symbols:|Pectin lyase-like superfamily protein|chr5:6670562-6673202 FORWARD LENGTH=383	8e-55
ss715608716-ss715605485	ss715585469	Gm10	Glyma.10G010600	NA	NA	NA	NA
ss715613116-ss715613133	ss715585486	Gm12	Glyma.12G006300	UniRef100_Q9FII5 Leucine-rich repeat receptor-like protein kinase TDR n=1 Tax=Arabidopsis thaliana RepID=TDR_ARATH	0	AT5G61480.1|Symbols:PXY|Leucine-rich repeat protein kinase family protein|chr5:24724541-24727842 REVERSE LENGTH=1041	0		-0.929663
ss715613116-ss715613133	ss715585486	Gm12	Glyma.12G006400	UniRef100_G7JRH6 Structural maintenance of chromosomes protein n=1 Tax=Medicago truncatula RepID=G7JRH6_MEDTR	6e-95	AT5G07660.1|Symbols:SMC6A|structural maintenance of chromosomes 6A|chr5:2422839-2429912 FORWARD LENGTH=1058	1e-89
ss715613116-ss715613133	ss715585486	Gm12	Glyma.12G006500	UniRef100_D7M0L3 F-box family protein n=1 Tax=Arabidopsis lyrata subsp. lyrata RepID=D7M0L3_ARALL	0	AT5G07670.1|Symbols:|RNI-like superfamily protein|chr5:2430421-2432065 FORWARD LENGTH=476	0
ss715613116-ss715613133	ss715585486	Gm12	Glyma.12G006600	UniRef100_G7K0G0 Prefoldin subunit n=1 Tax=Medicago truncatula RepID=G7K0G0_MEDTR	4e-75	AT1G29990.1|Symbols:PFD6|prefoldin 6|chr1:10507666-10508821 FORWARD LENGTH=129	1e-71
ss715615451-ss715615454	ss715585444	Gm13	Glyma.13G225000	UniRef100_Q45FF0 Pyridoxine biosynthesis protein n=1 Tax=Glycine max RepID=Q45FF0_SOYBN	0	AT5G01410.1|Symbols:PDX1, ATPDX1.3, RSR4, PDX1.3, ATPDX1|Aldolase-type TIM barrel family protein|chr5:172576-173505 REVERSE LENGTH=309	0
ss715615451-ss715615454	ss715585444	Gm13	Glyma.13G225100	UniRef100_G7ILM8 CTD small phosphatase-like protein n=1 Tax=Medicago truncatula RepID=G7ILM8_MEDTR	9e-125	AT5G45700.1|Symbols:|Haloacid dehalogenase-like hydrolase (HAD) superfamily protein|chr5:18537378-18538196 FORWARD LENGTH=272	4e-62
ss715615451-ss715615454	ss715585444	Gm13	Glyma.13G225200	NA	NA	NA	NA
ss715615451-ss715615454	ss715585444	Gm13	Glyma.13G225300	NA	NA	NA	NA
ss715615451-ss715615454	ss715585444	Gm13	Glyma.13G225400	UniRef100_D7KDX7 Zinc ion binding protein n=1 Tax=Arabidopsis lyrata subsp. lyrata RepID=D7KDX7_ARALL	0	AT1G29800.1|Symbols:|RING/FYVE/PHD-type zinc finger family protein|chr1:10432736-10435177 FORWARD LENGTH=510	0
ss715615451-ss715615454	ss715585444	Gm13	Glyma.13G225500	UniRef100_G7ILT7 Inversin n=1 Tax=Medicago truncatula RepID=G7ILT7_MEDTR	0	AT3G18670.1|Symbols:|Ankyrin repeat family protein|chr3:6424135-6426471 REVERSE LENGTH=598	7e-50			-0.856736
ss715615451-ss715615454	ss715585444	Gm13	Glyma.13G225600	NA	NA	AT3G29170.1|Symbols:|Eukaryotic protein of unknown function (DUF872)|chr3:11136240-11137542 REVERSE LENGTH=121	6e-40
ss715615451-ss715615454	ss715585444	Gm13	Glyma.13G225700	UniRef100_R9R6C4 Heat stress transcription factor A-4a-like protein n=1 Tax=Caragana korshinskii RepID=R9R6C4_9FABA	0	AT4G18880.1|Symbols:AT-HSFA4A, HSF A4A|heat shock transcription factor A4A|chr4:10347769-10349051 REVERSE LENGTH=401	9e-123			2.41081
ss715615451-ss715615454	ss715585444	Gm13	Glyma.13G225800	UniRef100_B9H2E0 Ovate family protein n=1 Tax=Populus trichocarpa RepID=B9H2E0_POPTR	6e-56	AT4G18830.1|Symbols:ATOFP5, OFP5|ovate family protein 5|chr4:10337449-10338498 FORWARD LENGTH=349	8e-34
ss715623488-ss715623495	ss715585442	Gm16	Glyma.16G017400	UniRef100_C0SNP1 Late elongated hypocotyl and circadian clock associated-1-like protein 1 n=1 Tax=Glycine max RepID=C0SNP1_SOYBN	0	AT1G01060.3|Symbols:LHY, LHY1|Homeodomain-like superfamily protein|chr1:33992-37061 REVERSE LENGTH=645	7e-143
ss715623488-ss715623495	ss715585442	Gm16	Glyma.16G017500	UniRef100_V9PBN6 PRXQ2 n=1 Tax=Populus tomentosa RepID=V9PBN6_POPTO	0	AT4G10490.1|Symbols:|2-oxoglutarate (2OG) and Fe(II)-dependent oxygenase superfamily protein|chr4:6483900-6485179 FORWARD LENGTH=348	7e-170
ss715623488-ss715623495	ss715585442	Gm16	Glyma.16G017600	UniRef100_B9I954 Thylakoid membrane phosphoprotein 14 kDa n=1 Tax=Populus trichocarpa RepID=B9I954_POPTR	5e-73	AT2G46820.2|Symbols:PTAC8, TMP14, PSAP, PSI-P|photosystem I P subunit|chr2:19243729-19244870 FORWARD LENGTH=174	4e-54			-0.970087
ss715624342-ss715624344	ss715585442, ss715585444, ss715585450	Gm16	Glyma.16G148000	UniRef100_Q7X7I1 OJ000315_02.21 protein n=2 Tax=Oryza sativa RepID=Q7X7I1_ORYSJ	2e-33	AT3G19330.1|Symbols:|Protein of unknown function (DUF677)|chr3:6699423-6700772 FORWARD LENGTH=382	2e-60
ss715624342-ss715624344	ss715585442, ss715585444, ss715585450	Gm16	Glyma.16G148100	NA	NA	AT5G55610.1|Symbols:|unknown protein; LOCATED IN: mitochondrion, chloroplast, plastid, membrane; EXPRESSED IN: 25 plant structures; EXPRESSED DURING: 13 growth stages; Has 1807 Blast hits to 1807 proteins in 277 species: Archae - 0; Bacteria - 0; Metazoa - 736; Fungi - 347; Plants - 385; Viruses - 0; Other Eukaryotes - 339 (source: NCBI BLink).|chr5:22525981-22527858 FORWARD LENGTH=329	7e-104
ss715624342-ss715624344	ss715585442, ss715585444, ss715585450	Gm16	Glyma.16G148200	NA	NA	NA	NA
ss715627825-ss715627827		Gm17	Glyma.17G258100	UniRef100_B9H4W9 GAST-like gene product family protein n=1 Tax=Populus trichocarpa RepID=B9H4W9_POPTR	3e-31	AT2G18420.1|Symbols:|Gibberellin-regulated family protein|chr2:7993861-7994334 FORWARD LENGTH=94	1e-26	3.35013
ss715627825-ss715627827		Gm17	Glyma.17G258200	UniRef100_G7I774 Gibberellin-regulated protein n=1 Tax=Medicago truncatula RepID=G7I774_MEDTR	2e-49	AT1G75750.2|Symbols:GASA1|GAST1 protein homolog 1|chr1:28441813-28442284 REVERSE LENGTH=97	2e-32	2.09406
ss715634907-ss715634909	ss715585444, ss715585486	Gm19	Glyma.19G138000	NA	NA	NA	NA
ss715635008-ss715635011	ss715585469	Gm19	Glyma.19G144200	UniRef100_G7KUF7 Transcription factor bHLH130 n=1 Tax=Medicago truncatula RepID=G7KUF7_MEDTR	2e-108	AT2G42280.1|Symbols:|basic helix-loop-helix (bHLH) DNA-binding superfamily protein|chr2:17611428-17613163 REVERSE LENGTH=359	2e-76	0.971836	0.92245
ss715635008-ss715635011	ss715585469	Gm19	Glyma.19G144300	NA	NA	NA	NA
ss715635008-ss715635011	ss715585469	Gm19	Glyma.19G144400	UniRef100_O48533 Protein POLYCHOME n=1 Tax=Arabidopsis thaliana RepID=PYM_ARATH	4e-35	AT2G42260.1|Symbols:UVI4, PYM|uv-b-insensitive 4|chr2:17602240-17603283 REVERSE LENGTH=259	4e-38	-3.39027	-0.934628
ss715634907-ss715634909	ss715585486	Gm19	Glyma.19G138000	UniRef100_G7KTH8 AP2-like ethylene-responsive transcription factor n=1 Tax=Medicago truncatula RepID=G7KTH8_MEDTR	0	AT2G41710.1|Symbols:|Integrase-type DNA-binding superfamily protein|chr2:17400274-17402903 REVERSE LENGTH=423	6e-172		-1.22411
ss715635780-ss715635783	ss715585444	Gm19	Glyma.19G230700	UniRef100_I1H3L8 CST complex subunit TEN1-like protein n=1 Tax=Brachypodium distachyon RepID=I1H3L8_BRADI	4e-45	AT1G56260.1|Symbols:|unknown protein; Has 32 Blast hits to 32 proteins in 16 species: Archae - 0; Bacteria - 0; Metazoa - 2; Fungi - 0; Plants - 28; Viruses - 0; Other Eukaryotes - 2 (source: NCBI BLink).|chr1:21064647-21065577 REVERSE LENGTH=127	6e-43
ss715635780-ss715635783	ss715585444	Gm19	Glyma.19G230800	NA	NA	NA	NA
ss715635780-ss715635783	ss715585444	Gm19	Glyma.19G230900	UniRef100_G7K642 Cation proton exchanger n=1 Tax=Medicago truncatula RepID=G7K642_MEDTR	0	AT2G13620.1|Symbols:ATCHX15, CHX15|cation/hydrogen exchanger 15|chr2:5678006-5680621 FORWARD LENGTH=821	3e-179
