# Supplementary material for: Deconstructing the genetic architecture of iron deficiency chlorosis in soybean using genome-wide approaches
Source: BMC Plant Biol. 2020 Jan 28;20:42. doi: 10.1186/s12870-020-2237-5 (PMC6988307; doi:10.1186/s12870-020-2237-5)
Supplement: Supplementary file 12 — Additional file 12. Bayesian Information Criterion values of mixed linear model with principal components (PCs) applied for association analysis of iron deficiency chlorosis in soybean population. [file 12870_2020_2237_MOESM12_ESM.xlsx]

## Sheet: Additional file 12
Additional file 12: Bayesian Information Criterion values of mixed linear model with principal components (PCs) applied for association analysis of iron deficiency chlorosis in soybean population.
No. of PCs	IDC1_2014	IDC2_2014	IDC3_2014	IDC1_2015	IDC2_2015	IDC3_2015
0	-73.9	-134.5	-265.9	-208.8	-277.1	-304.7
1	-76.9	-137.5	-269	-211.4	-279.8	-307.4
2	-80	-140.6	-272.1	-214.4	-282.8	-310.3
3	-82.8	-143.6	-275.2	-215.9	-284.5	-312.3
4	-85.7	-146.7	-278.2	-218.7	-286.9	-314.9
5	-87.8	-149.4	-280.6	-221.5	-289.8	-317.9
6	-90.5	-152.4	-283.7	-222.9	-291.4	-319.1
7	-93.5	-155.5	-286.8	-225.7	-294.4	-322
8	-96.6	-158.4	-289.8	-227.8	-296.6	-324
9	-99.7	-161.5	-292.7	-230.6	-299	-326.4
10	-102.6	-164.6	-295.7	-233.6	-302	-329.4
